# Supplementary material for: The evolution of relapse of adult T cell acute lymphoblastic leukemia
Source: Genome Biol. 2020 Nov 23;21:284. doi: 10.1186/s13059-020-02192-z (PMC7682094; doi:10.1186/s13059-020-02192-z)
Supplement: Supplementary file 1 — Additional file 1. Additional tables. This file contains the supplementary tables referenced in the main text. Table S1 contains clinical information on the adult T-ALL cohort. Table S2 contains clinical information of the public pediatric cohorts. Table S3 contains the detected cancer genes by IntOGen. Table S4 contains the lists of ALL cancer genes of interest found in the literature separated in 3 subtables according to the type of alterations: SNVs and InDels (Table S4.a), CNV (Table S4.b), SV (Table S4.c). Table S5 contains the mutations (SNVs and InDels) that we consider as candidate drivers. Table S6 has the candidate driver CNVs (Table S6.a) and SVs (Table S6.b) of the cohorts analyzed. Table S7 has the time of divergence estimates between primary and relapse estimated as days pre-diagnosis of each patient. [file 13059_2020_2192_MOESM1_ESM.xlsx]

## Sheet: Table S1
Table S1. Clinical Information Adult TALL Cohort
Patient_id	Sex	Primary_diagnosis_age	Treatment_protocol	Primary_immunoclassification	Primary_karyotype	Primary_WBC	Primary_CNS	Primary_adenopathies	Primary_mediastinal_mass	Primary_splenomegalia	Primary_hepatomegalia	Primary_myeloid_markers	Primary_seq_purity	Primary_seq_id	Primary_sample_blasts	Primary_sample_type	Remission_seq_id	Remission_sample_type	Remission_sample_blasts	Remission_sample_treatment_status	Remission	Refractory	Induction1_14_blasts	Induction1_35_blasts	Induction2_blasts	Consolidation1_blasts	Consolidation3_blasts	Post-consolidation_blasts	Maintenance	Relapse_seq_id	Relapse_seq_purity	Relapse_sample_blasts	Relapse_sample_type	Relapse_karyotype	Relapse_treatment	Transplant	Final_point_status	days_between_pry_rel	days_between_pry_rem	days_between_rem_rel
PAT2	M	22	LAL-AR/2011	ETP	46,XY[30]	1.9	No	4.5	No	No	No	Yes	0.973	AE6515	90	BM	AE6516	PB (granulocytes)	1.5	Induction2	Yes	No			1.24	52.1			No	AE6517	0.962	93.5	BM	46,XY,t(4;17)(p16;q11.2),del(7)(p12)[2]/ 46,XY[18]	Nelarabine -> failure ; Clofarabine + Cyclophosphamide + Etoposide -> failure		Dead	126	96	30
PAT3	F	58	LAL-AR/2011	ETP	48,XX,+8,+10[20]	7.72	No	1.7	No	ND	ND	Yes	0.345	AE6518	95	BM (sorted)	AE6519	PB (normal cells)	<0.005	Induction1_14_35	Yes	No	0.6	0.005			<0.001		Yes	AE6520	0.943	67	BM	ND	FLAG-IDA -> CR2 ; HD-ARA-C + Reinductions HR-11 + Alo-HSCT (Dec'15) -> Relapse (March'16)	No	Dead	273	34	239
PAT4	F	52	LAL-AR/2011	ETP	46,XX,del6(q21),-7,+9[16]/46,XX[4]	17.6	No	2	No	No	No	Yes	0.656	AE6521	82.3	BM (sorted)	AE6522	PB (normal cells)	0.2	Induction2	No	Yes	79.8	44	7	19.4			No	AE6523	0.973	31	BM (sorted)	ND	ARA-C (HD)+IDA		Dead	130	93	37
PAT5	F	51	LAL-AR/2011	ETP	NE	140	Yes	104x79	Yes	No	No	Yes	0.94	AE6524	94	BM (sorted)	AE6525	BM (normal cells)	41.1	Induction1_14	No	Yes		41.1					No	AE6526	0.253	41.1	BM	ND	NA		Dead	35
PAT6	M	22	LAL-AR/2011	Mature	46,XY,del(6q)[15]/46,XY[7]	149	No	4	Yes	No	No	No	0.975	AE6527	92.5	BM (sorted)	AE6528	PB (granulocytes)	0.001	Consolidation1	Yes	No	7.9	<0.01			<0.001		Yes	AE6529	0.944	28	BM (sorted)	ND	FLAG-IDA (23-27/02/2017). Intenció futura que posa en el CRD: FLAG-IDA + 1 Consolidació + Alo-HSCT DNE	No	Alive	307	107	200
PAT7	M	23	ALL-HR-03	Cortical	NE	35	No	ND	Yes	No	No	No	0.883	AE6530	98	BM	AE6531	BM	1	Post-consolidation	Yes	No	0.04	0.04				1	Yes	AE6532	0.302	90	BM	ND	FLAG-IDA + AloTPH DE (22-06-2010)	No	Dead	532	312	220
PAT9	F	47	LAL-AR/2011	ETP	46,XX,del(13)(q12q22),del(3)(q25)[15]/46,XX[5]	22.4	No	2	No	No	No	No	0.652	AE6536	72	PB	AE6537	BM (normal cells)	48.6	Induction1_14	Yes	No		0.15		0.01			No	AE6538	0.915	36	BM (sorted)	46,XX,t(1;12)(p36.1;q24.3),del(3)(q25),t(5;11)(p10;p10), del(13)(q12q22),add(14)(q24),t(16;17)(q22;q25),del(20)(q11)[19]//46,XY[1]	FLAG-IDA -> Failure. DLI (21-09-2017) + Methotrexate+ Mercaptopurine + Prednisone	Yes	Alive	407	16	391
PAT1	M	29	LAL-AR/2011	Pre-T	46,XY[30]	431	No	0	No	No	Yes	No	0.981	AE6512	97	BM	AE6513	BM (normal cells)	0.15	Consolidation3	Yes	No	0.5	<0.002			0.15		Yes	AE6514	0.532	78	BM	ND	FLAG-IDA (12/11/2013) -> failure d+23; HyperCVAD+Nelarabine (11/12/2013) -> CR-2 -> Alo-HSCT (05/03/2014)	No	Dead	210	130	80
PAT8	M	30	LAL-AR/2011	Cortical	NE	43.56	No	Yes	Yes	No	No	No	0.654	AE6533	72	BM	AE6534	BM (normal cells)	0.15	Consolidation3	Yes	No		0			0		Yes	AE6535	0.837	88	BM	ND	FLAD-IDA -> CR-2 -> Alo-HSCT (12-02-2015) ->Relapse	No	Dead	236	175	61
PAT10	F	61	LAL-AR/2011	Pre-T	NE	52.79	No	0	Yes	No	No	No	0.954	AE6539	94	BM	AE6540	BM	0	Post-mantainance	Yes	No		0.0007			0.009		Yes	AE6541	0.287	36	BM	ND	FLAG-IDA -PDN → exitus d+15		Dead	413	361	52
PAT11	M	29	LAL-AR/2011	Cortical	46XY	180	No	Yes	Yes	No	Yes	No	0.925	AE6542	98	BM	AE6543	BM	<1	Post-consolidation	Yes	No			<0.01		<0.01	>1	Yes	AE6544	0.927	98	BM	46XY	1ª:MTX+ARAC IV+DEPOCYTE. 2ª FLAG-IDA	No	Dead	464	371	93
PAT12	F	29	LAL-AR/2011	ETP	46,XX[20]	31.2	No	2.5	No	Yes	Yes	No	0.978	AE6545	88.3	BM (sorted)	AE6546	BM (normal cells)	<0.001	Consolidation3	Yes	Yes		5.6	0.3	0.017			Yes	AE6547	0.379	6.7	BM (sorted)	ND	MP → Alo-HSCT	No	Alive	721	154	567
PAT13	M	20	LAL-AR/2011	Pre-T	46,XX[20]	102	No	1	Yes	Yes	No	No	0.266	AE6548	78	PB (sorted)	AE6549	BM (normal cells)	<0.001	Induction2	Yes	No	60	0.09			0.006		No	AE6550	0.951	2.9	BM (sorted)	ND	FLAG-IDA -> relapse	No	Dead	138	44	94
PAT14	F	61	LAL-07OLD	Cortical	del6q[11]	8.2	No	11	Yes	No	No	No	0.914	AE6551	95	BM	AE6552	BM (normal cells)	<0.001	Induction2	Yes	No	0.06	<0.001					Yes	AE6553	0.94	95	BM	46,XX,del(6)(q21q25)[20]	FLAG-IDA -> failure -> Clofarabine+Etoposide+Cyclophosphamide -> failure		Dead	349	48	301
PAT15	M	28	LAL-AR/2011	Cortical	46,XY,del(4)(q13),del(9)(p22),t(11;14)(p13;q11)[20]	84.4	Yes	1.5	Yes	Yes	No	No	0.897	AE6554	95	BM	AE6555	PB (normal)	<0.001	Consolidation3	Yes	No	0.05	<0.0002			12		No	AE6556	0.961	12	BM (sorted)	ND	ND	Yes	Alive	152	43	109
PAT16	F	25	Most likely LAL-AR/2011	Cortical	46,XX[20]								0.650765	AE6558	83	BM	AE6559	BM	0	Pre-Indution1										AE6560	0.861283	81	BM					310	146	164
PAT17	M	17	LAL-AR/2011	Mature	NE	409.5	Yes	Yes	Yes	Yes	Yes	No	0.94896	AE6561	100	BM	AE6562	BM	<1	Post-consolidation	No	Yes	6.00	52	80				No	AE6563	0.766295	80	BM		FLAG-IDA	Yes	Alive	70
PAT18	M	30	LAL-AR/2011	Cortical	46,XY[9]	120.4	No	<1	No	Yes	Yes	No	0.753587	AE6564	73	BM	AE6565	BM	0.003	Induction1_14_35	Yes	No	<0.01	<0.01					Yes	AE6566	0.671719	48	BM	47,XY,del(5)(q23q32),der(11)t(11;14)(p15;q11),t(9;14)(p13;q13),+19[5]/46,XY[15]	NECTAR (Nel, Cy, VP16)x2 -> MRD neg -> Recaída MO+SNC -> Metotrexato+Ara-C -> Progresión	No	Dead	148	66	82
PAT19	M	65	LAL-07OLD	Cortical	a DX NE; 46,XY[30] (a I-14)	75.7	No	No	No	No	No	No	0.854972	AE6567	95	BM	AE6568	BM	1	Consolidation3	Yes	No		2	0.60		1		Yes	AE6569	0.557838	80	BM	46,XY	HIPER-CVAD	No	Dead	287	179	108

## Sheet: Table S2
Table S2. Clinical Information Public Pediatric Cohorts
PATIENT	TUMOR_SAMPLE	NORMAL_SAMPLE	TYPE	SUBTYPE	SUBTYPE_LABEL	AGE	AGE_RANGE	SEX	SEQUENCING	STAGE	COMMENT
oshima_pat_10	SRR3204046	SRR3204147	TALL	TALL_Pediatric_WXS_rel	TALL Pediatric (relapse)	6.6	0-9	M	WXS	relapse
oshima_pat_10	SRR3204107	SRR3204147	TALL	TALL_Pediatric_WXS_pry	TALL Pediatric	6.6	0-9	M	WXS	primary
oshima_pat_11	SRR3204122	SRR3204145	TALL	TALL_Pediatric_WXS_rel	TALL Pediatric (relapse)	12.95	10-15	M	WXS	relapse
oshima_pat_11	SRR3204142	SRR3204145	TALL	TALL_Pediatric_WXS_pry	TALL Pediatric	12.95	10-15	M	WXS	primary
oshima_pat_12	SRR3204059	SRR3204116	TALL	TALL_Pediatric_WXS_pry	TALL Pediatric	6.82	0-9	M	WXS	primary
oshima_pat_12	SRR3204085	SRR3204116	TALL	TALL_Pediatric_WXS_rel	TALL Pediatric (relapse)	6.82	0-9	M	WXS	relapse
oshima_pat_13	SRR3204053	SRR3204175	TALL	TALL_Pediatric_WXS_pry	TALL Pediatric	6.01	0-9	M	WXS	primary
oshima_pat_13	SRR3204098	SRR3204175	TALL	TALL_Pediatric_WXS_rel	TALL Pediatric (relapse)	6.01	0-9	M	WXS	relapse
oshima_pat_14	SRR3204118	SRR3204195	TALL	TALL_Pediatric_WXS_pry	TALL Pediatric	6.07	0-9	M	WXS	primary
oshima_pat_14	SRR3204125	SRR3204195	TALL	TALL_Pediatric_WXS_rel	TALL Pediatric (relapse)	6.07	0-9	M	WXS	relapse
oshima_pat_15	SRR3204117	SRR3204060	TALL	TALL_Pediatric_WXS_rel	TALL Pediatric (relapse)	16.09	16-20	M	WXS	relapse
oshima_pat_16	SRR3204086	SRR3204126	TALL	TALL_Pediatric_WXS_pry	TALL Pediatric	6.37	0-9	M	WXS	primary
oshima_pat_16	SRR3204179	SRR3204126	TALL	TALL_Pediatric_WXS_rel	TALL Pediatric (relapse)	6.37	0-9	M	WXS	relapse
oshima_pat_17	SRR3204037	SRR3204162	TALL	TALL_Pediatric_WXS_rel	TALL Pediatric (relapse)	3.68	0-9	M	WXS	relapse
oshima_pat_17	SRR3204196	SRR3204162	TALL	TALL_Pediatric_WXS_pry	TALL Pediatric	3.68	0-9	M	WXS	primary
oshima_pat_18	SRR3204068	SRR3204182	TALL	TALL_Pediatric_WXS_pry	TALL Pediatric	12.36	10-15	M	WXS	primary
oshima_pat_18	SRR3204127	SRR3204182	TALL	TALL_Pediatric_WXS_rel	TALL Pediatric (relapse)	12.36	10-15	M	WXS	relapse
oshima_pat_19	SRR3204088	SRR3204128	TALL	TALL_Pediatric_WXS_pry	TALL Pediatric	7.39	0-9	M	WXS	primary
oshima_pat_19	SRR3204093	SRR3204128	TALL	TALL_Pediatric_WXS_rel	TALL Pediatric (relapse)	7.39	0-9	M	WXS	relapse
oshima_pat_1	SRR3204101	SRR3204056	TALL	TALL_Pediatric_WXS_rel	TALL Pediatric (relapse)	2.15	0-9	F	WXS	relapse
oshima_pat_1	SRR3204186	SRR3204056	TALL	TALL_Pediatric_WXS_pry	TALL Pediatric	2.15	0-9	F	WXS	primary
oshima_pat_20	SRR3204191	SRR3204036	TALL	TALL_Pediatric_WXS_rel	TALL Pediatric (relapse)	4	0-9	M	WXS	relapse
oshima_pat_20	SRR3204194	SRR3204036	TALL	TALL_Pediatric_WXS_pry	TALL Pediatric	4	0-9	M	WXS	primary
oshima_pat_21	SRR3204136	SRR3204090	TALL	TALL_Pediatric_WXS_rel	TALL Pediatric (relapse)	2	0-9	M	WXS	relapse
oshima_pat_21	SRR3204154	SRR3204090	TALL	TALL_Pediatric_WXS_pry	TALL Pediatric	2	0-9	M	WXS	primary
oshima_pat_22	SRR3204193	SRR3204027	TALL	TALL_Pediatric_WXS_pry	TALL Pediatric	2	0-9	M	WXS	primary
oshima_pat_22	SRR3204204	SRR3204027	TALL	TALL_Pediatric_WXS_rel	TALL Pediatric (relapse)	2	0-9	M	WXS	relapse
oshima_pat_23	SRR3204163	SRR3204032	TALL	TALL_Pediatric_WXS_rel	TALL Pediatric (relapse)	7	0-9	M	WXS	relapse
oshima_pat_23	SRR3204200	SRR3204032	TALL	TALL_Pediatric_WXS_pry	TALL Pediatric	7	0-9	M	WXS	primary
oshima_pat_24	SRR3204144	SRR3204043	TALL	TALL_Pediatric_WXS_rel	TALL Pediatric (relapse)	2	0-9	M	WXS	relapse
oshima_pat_24	SRR3204158	SRR3204043	TALL	TALL_Pediatric_WXS_pry	TALL Pediatric	2	0-9	M	WXS	primary
oshima_pat_25	SRR3204174	SRR3204165	TALL	TALL_Pediatric_WXS_pry	TALL Pediatric	7	0-9	M	WXS	primary
oshima_pat_25	SRR3204184	SRR3204165	TALL	TALL_Pediatric_WXS_rel	TALL Pediatric (relapse)	7	0-9	M	WXS	relapse
oshima_pat_26	SRR3204119	SRR3204149	TALL	TALL_Pediatric_WXS_rel	TALL Pediatric (relapse)	5	0-9	F	WXS	relapse
oshima_pat_26	SRR3204164	SRR3204149	TALL	TALL_Pediatric_WXS_pry	TALL Pediatric	5	0-9	F	WXS	primary
oshima_pat_27	SRR3204109	SRR3204201	TALL	TALL_Pediatric_WXS_rel	TALL Pediatric (relapse)	7	0-9	M	WXS	relapse
oshima_pat_27	SRR3204202	SRR3204201	TALL	TALL_Pediatric_WXS_pry	TALL Pediatric	7	0-9	M	WXS	primary
oshima_pat_29	SRR3204137	SRR3204040	TALL	TALL_Pediatric_WXS_pry	TALL Pediatric			M	WXS	primary
oshima_pat_29	SRR3204167	SRR3204040	TALL	TALL_Pediatric_WXS_rel	TALL Pediatric (relapse)			M	WXS	relapse
oshima_pat_2	SRR3204111	SRR3204187	TALL	TALL_Pediatric_WXS_rel	TALL Pediatric (relapse)	7.53	0-9	F	WXS	relapse
oshima_pat_2	SRR3204114	SRR3204187	TALL	TALL_Pediatric_WXS_pry	TALL Pediatric	7.53	0-9	F	WXS	primary
oshima_pat_30	SRR3204058	SRR3204112	TALL	TALL_Pediatric_WXS_rel	TALL Pediatric (relapse)	5	0-9	M	WXS	relapse
oshima_pat_30	SRR3204197	SRR3204112	TALL	TALL_Pediatric_WXS_pry	TALL Pediatric	5	0-9	M	WXS	primary
oshima_pat_31	SRR3204138	SRR3204049	TALL	TALL_Pediatric_WXS_rel	TALL Pediatric (relapse)	3	0-9	M	WXS	relapse
oshima_pat_31	SRR3204181	SRR3204049	TALL	TALL_Pediatric_WXS_pry	TALL Pediatric	3	0-9	M	WXS	primary
oshima_pat_32	SRR3204031	SRR3204120	TALL	TALL_Pediatric_WXS_rel	TALL Pediatric (relapse)	11	10-15	M	WXS	relapse
oshima_pat_32	SRR3204106	SRR3204120	TALL	TALL_Pediatric_WXS_pry	TALL Pediatric	11	10-15	M	WXS	primary
oshima_pat_33	SRR3204095	SRR3204172	TALL	TALL_Pediatric_WXS_pry	TALL Pediatric	8	0-9	F	WXS	primary
oshima_pat_33	SRR3204104	SRR3204172	TALL	TALL_Pediatric_WXS_rel	TALL Pediatric (relapse)	8	0-9	F	WXS	relapse
oshima_pat_34	SRR3204171	SRR3204074	BALL	BALL_Pediatric_WXS_rel	BALL Pediatric (relapse)	18	16-20	M	WXS	relapse
oshima_pat_34	SRR3204205	SRR3204074	BALL	BALL_Pediatric_WXS_pry	BALL Pediatric	18	16-20	M	WXS	primary
oshima_pat_35	SRR3204029	SRR3204188	BALL	BALL_Pediatric_WXS_pry	BALL Pediatric	8	0-9	M	WXS	primary
oshima_pat_35	SRR3204159	SRR3204188	BALL	BALL_Pediatric_WXS_rel	BALL Pediatric (relapse)	8	0-9	M	WXS	relapse
oshima_pat_36	SRR3204076	SRR3204150	BALL	BALL_Pediatric_WXS_pry	BALL Pediatric	0.3	0-9	M	WXS	primary
oshima_pat_36	SRR3204123	SRR3204150	BALL	BALL_Pediatric_WXS_rel	BALL Pediatric (relapse)	0.3	0-9	M	WXS	relapse
oshima_pat_37	SRR3204041	SRR3204033	BALL	BALL_Pediatric_WXS_rel	BALL Pediatric (relapse)	14	10-15	F	WXS	relapse
oshima_pat_37	SRR3204067	SRR3204033	BALL	BALL_Pediatric_WXS_pry	BALL Pediatric	14	10-15	F	WXS	primary
oshima_pat_38	SRR3204121	SRR3204091	BALL	BALL_Pediatric_WXS_rel	BALL Pediatric (relapse)	12.5	10-15	F	WXS	relapse
oshima_pat_38	SRR3204156	SRR3204091	BALL	BALL_Pediatric_WXS_pry	BALL Pediatric	12.5	10-15	F	WXS	primary
oshima_pat_39	SRR3204066	SRR3204064	BALL	BALL_Pediatric_WXS_rel	BALL Pediatric (relapse)	0	0-9	M	WXS	relapse
oshima_pat_39	SRR3204071	SRR3204064	BALL	BALL_Pediatric_WXS_pry	BALL Pediatric	0	0-9	M	WXS	primary
oshima_pat_3	SRR3204148	SRR3204160	TALL	TALL_Pediatric_WXS_rel	TALL Pediatric (relapse)	2.08	0-9	F	WXS	relapse
oshima_pat_3	SRR3204185	SRR3204160	TALL	TALL_Pediatric_WXS_pry	TALL Pediatric	2.08	0-9	F	WXS	primary
oshima_pat_40	SRR3204050	SRR3204048	BALL	BALL_Pediatric_WXS_pry	BALL Pediatric	6	0-9	M	WXS	primary
oshima_pat_40	SRR3204203	SRR3204048	BALL	BALL_Pediatric_WXS_rel	BALL Pediatric (relapse)	6	0-9	M	WXS	relapse
oshima_pat_41	SRR3204105	SRR3204143	BALL	BALL_Pediatric_WXS_rel	BALL Pediatric (relapse)	2	0-9	M	WXS	relapse
oshima_pat_41	SRR3204131	SRR3204143	BALL	BALL_Pediatric_WXS_pry	BALL Pediatric	2	0-9	M	WXS	primary
oshima_pat_42	SRR3204152	SRR3204140	BALL	BALL_Pediatric_WXS_rel	BALL Pediatric (relapse)	3	0-9	F	WXS	relapse
oshima_pat_42	SRR3204157	SRR3204140	BALL	BALL_Pediatric_WXS_pry	BALL Pediatric	3	0-9	F	WXS	primary
oshima_pat_43	SRR3204055	SRR3204062	BALL	BALL_Pediatric_WXS_rel	BALL Pediatric (relapse)	9	0-9	F	WXS	relapse
oshima_pat_43	SRR3204192	SRR3204062	BALL	BALL_Pediatric_WXS_pry	BALL Pediatric	9	0-9	F	WXS	primary
oshima_pat_44	SRR3204069	SRR3204161	BALL	BALL_Pediatric_WXS_pry	BALL Pediatric	5	0-9	F	WXS	primary
oshima_pat_44	SRR3204100	SRR3204161	BALL	BALL_Pediatric_WXS_rel	BALL Pediatric (relapse)	5	0-9	F	WXS	relapse
oshima_pat_45	SRR3204113	SRR3204052	BALL	BALL_Pediatric_WXS_rel	BALL Pediatric (relapse)	8	0-9	F	WXS	relapse
oshima_pat_45	SRR3204169	SRR3204052	BALL	BALL_Pediatric_WXS_pry	BALL Pediatric	8	0-9	F	WXS	primary
oshima_pat_46	SRR3204139	SRR3204084	BALL	BALL_Pediatric_WXS_pry	BALL Pediatric	4	0-9	M	WXS	primary
oshima_pat_46	SRR3204189	SRR3204084	BALL	BALL_Pediatric_WXS_rel	BALL Pediatric (relapse)	4	0-9	M	WXS	relapse
oshima_pat_47	SRR3204073	SRR3204178	BALL	BALL_Pediatric_WXS_pry	BALL Pediatric	9	0-9	M	WXS	primary
oshima_pat_47	SRR3204108	SRR3204178	BALL	BALL_Pediatric_WXS_rel	BALL Pediatric (relapse)	9	0-9	M	WXS	relapse
oshima_pat_48	SRR3204097	SRR3204173	BALL	BALL_Pediatric_WXS_pry	BALL Pediatric	5	0-9	M	WXS	primary
oshima_pat_48	SRR3204110	SRR3204173	BALL	BALL_Pediatric_WXS_rel	BALL Pediatric (relapse)	5	0-9	M	WXS	relapse
oshima_pat_49	SRR3204130	SRR3204133	BALL	BALL_Pediatric_WXS_rel	BALL Pediatric (relapse)	14	10-15	M	WXS	relapse
oshima_pat_49	SRR3204135	SRR3204133	BALL	BALL_Pediatric_WXS_pry	BALL Pediatric	14	10-15	M	WXS	primary
oshima_pat_4	SRR3204045	SRR3204083	TALL	TALL_Pediatric_WXS_pry	TALL Pediatric	6.04	0-9	M	WXS	primary
oshima_pat_4	SRR3204141	SRR3204083	TALL	TALL_Pediatric_WXS_rel	TALL Pediatric (relapse)	6.04	0-9	M	WXS	relapse
oshima_pat_50	SRR3204054	SRR3204124	BALL	BALL_Pediatric_WXS_rel	BALL Pediatric (relapse)	1	0-9	M	WXS	relapse
oshima_pat_50	SRR3204082	SRR3204124	BALL	BALL_Pediatric_WXS_pry	BALL Pediatric	1	0-9	M	WXS	primary
oshima_pat_51	SRR3204092	SRR3204153	BALL	BALL_Pediatric_WXS_rel	BALL Pediatric (relapse)	4	0-9	F	WXS	relapse
oshima_pat_51	SRR3204183	SRR3204153	BALL	BALL_Pediatric_WXS_pry	BALL Pediatric	4	0-9	F	WXS	primary
oshima_pat_52	SRR3204038	SRR3204146	BALL	BALL_Pediatric_WXS_pry	BALL Pediatric	5	0-9	M	WXS	primary
oshima_pat_52	SRR3204094	SRR3204146	BALL	BALL_Pediatric_WXS_rel	BALL Pediatric (relapse)	5	0-9	M	WXS	relapse
oshima_pat_53	SRR3204042	SRR3204051	BALL	BALL_Pediatric_WXS_rel	BALL Pediatric (relapse)	5	0-9	F	WXS	relapse
oshima_pat_53	SRR3204199	SRR3204051	BALL	BALL_Pediatric_WXS_pry	BALL Pediatric	5	0-9	F	WXS	primary
oshima_pat_54	SRR3204081	SRR3204075	BALL	BALL_Pediatric_WXS_rel	BALL Pediatric (relapse)	2	0-9	M	WXS	relapse
oshima_pat_54	SRR3204190	SRR3204075	BALL	BALL_Pediatric_WXS_pry	BALL Pediatric	2	0-9	M	WXS	primary
oshima_pat_55	SRR3204057	SRR3204180	BALL	BALL_Pediatric_WXS_rel	BALL Pediatric (relapse)	8	0-9	F	WXS	relapse
oshima_pat_55	SRR3204089	SRR3204180	BALL	BALL_Pediatric_WXS_pry	BALL Pediatric	8	0-9	F	WXS	primary
oshima_pat_56	SRR3204030	SRR3204132	BALL	BALL_Pediatric_WXS_pry	BALL Pediatric	2	0-9	M	WXS	primary
oshima_pat_56	SRR3204099	SRR3204132	BALL	BALL_Pediatric_WXS_rel	BALL Pediatric (relapse)	2	0-9	M	WXS	relapse
oshima_pat_57	SRR3204129	SRR3204080	BALL	BALL_Pediatric_WXS_pry	BALL Pediatric	14	10-15	F	WXS	primary
oshima_pat_57	SRR3204177	SRR3204080	BALL	BALL_Pediatric_WXS_rel	BALL Pediatric (relapse)	14	10-15	F	WXS	relapse
oshima_pat_5	SRR3204039	SRR3204047	TALL	TALL_Pediatric_WXS_pry	TALL Pediatric	14.52	10-15	M	WXS	primary
oshima_pat_5	SRR3204096	SRR3204047	TALL	TALL_Pediatric_WXS_rel	TALL Pediatric (relapse)	14.52	10-15	M	WXS	relapse
oshima_pat_6	SRR3204072	SRR3204103	TALL	TALL_Pediatric_WXS_pry	TALL Pediatric	5.99	0-9	M	WXS	primary
oshima_pat_6	SRR3204102	SRR3204103	TALL	TALL_Pediatric_WXS_rel	TALL Pediatric (relapse)	5.99	0-9	M	WXS	relapse
oshima_pat_7	SRR3204079	SRR3204044	TALL	TALL_Pediatric_WXS_pry	TALL Pediatric	18.25	16-20	M	WXS	primary
oshima_pat_7	SRR3204087	SRR3204044	TALL	TALL_Pediatric_WXS_rel	TALL Pediatric (relapse)	18.25	16-20	M	WXS	relapse
oshima_pat_8	SRR3204034	SRR3204061	TALL	TALL_Pediatric_WXS_pry	TALL Pediatric	2.15	0-9	M	WXS	primary
oshima_pat_8	SRR3204070	SRR3204061	TALL	TALL_Pediatric_WXS_rel	TALL Pediatric (relapse)	2.15	0-9	M	WXS	relapse
oshima_pat_9	SRR3204028	SRR3204151	TALL	TALL_Pediatric_WXS_pry	TALL Pediatric	14.65	10-15	M	WXS	primary
oshima_pat_9	SRR3204077	SRR3204151	TALL	TALL_Pediatric_WXS_rel	TALL Pediatric (relapse)	14.65	10-15	M	WXS	relapse
SJINF001	SJINF001_G	SJINF001_D	BALL	Infant_MLL-R	Infant MLL-R	0.166667	0-9		WGS	primary
SJINF002	SJINF002_D	SJINF002_G	BALL	Infant_MLL-R	Infant MLL-R	0.583333	0-9		WGS	primary
SJINF003	SJINF003_D	SJINF003_G	BALL	Infant_MLL-R	Infant MLL-R	0.583333	0-9		WGS	primary
SJINF004	SJINF004_D	SJINF004_G	BALL	Infant_MLL-R	Infant MLL-R	0.583333	0-9		WGS	primary
SJINF005	SJINF005_D	SJINF005_G	BALL	Infant_MLL-R	Infant MLL-R	0.994521	0-9		WGS	primary
SJINF006	SJINF006_G	SJINF006_D	BALL	Infant_MLL-R	Infant MLL-R	0.166667	0-9		WGS	primary
SJINF007	SJINF007_G	SJINF007_D	BALL	Infant_MLL-R	Infant MLL-R	0.333333	0-9		WGS	primary
SJINF008	SJINF008_G	SJINF008_D	BALL	Infant_MLL-R	Infant MLL-R	0.333333	0-9		WGS	primary
SJINF009	SJINF009_G	SJINF009_D	BALL	Infant_MLL-R	Infant MLL-R	0.0219178	0-9		WGS	primary
SJINF010	SJINF010_D	SJINF010_G	BALL	Infant_MLL-R	Infant MLL-R	0.0356164	0-9		WGS	primary
SJINF011	SJINF011_D	SJINF011_G	BALL	Infant_MLL-R	Infant MLL-R	0.416667	0-9		WGS	primary
SJINF012	SJINF012_D	SJINF012_G	BALL	Infant_MLL-R	Infant MLL-R	0.333333	0-9		WGS	primary
SJINF013	SJINF013_G	SJINF013_D	BALL	Infant_MLL-R	Infant MLL-R	0.916667	0-9		WGS	primary
SJINF014	SJINF014_G	SJINF014_D	BALL	Infant_MLL-R	Infant MLL-R	0.25	0-9		WGS	primary
SJINF015	SJINF015_D	SJINF015_G	BALL	Infant_MLL-R	Infant MLL-R	0.583333	0-9		WGS	primary
SJINF016	SJINF016_G	SJINF016_D	BALL	Infant_MLL-R	Infant MLL-R	0.0833333	0-9		WGS	primary
SJINF017	SJINF017_D	SJINF017_G	BALL	Infant_MLL-R	Infant MLL-R	0.416667	0-9		WGS	primary
SJINF018	SJINF018_G	SJINF018_D	BALL	Infant_MLL-R	Infant MLL-R	0.583333	0-9		WGS	primary
SJINF019	SJINF019_D	SJINF019_G	BALL	Infant_MLL-R	Infant MLL-R	0.75	0-9		WGS	primary
SJINF020	SJINF020_G	SJINF020_D	BALL	Infant_MLL-R	Infant MLL-R	0.166667	0-9		WGS	primary
SJINF022	SJINF022_D	SJINF022_G	BALL	Infant_MLL-R	Infant MLL-R	0.666667	0-9		WGS	primary
SJHYPO002	SJHYPO002_D	SJHYPO002_G	BALL	Hypodiploid	Hypodiploid	4.27379	0-9	F	WGS	primary
SJHYPO004	SJHYPO004_D	SJHYPO004_G	BALL	Hypodiploid	Hypodiploid	7.99452	0-9	M	WGS	primary
SJHYPO006	SJHYPO006_G	SJHYPO006_D	BALL	Hypodiploid	Hypodiploid	4.20534	0-9	M	WGS	primary
SJHYPO013	SJHYPO013_G	SJHYPO013_D	BALL	Hypodiploid	Hypodiploid	15.165	10-15	F	WGS	primary
SJHYPO020	SJHYPO020_D	SJHYPO020_G	BALL	Hypodiploid	Hypodiploid	5.19097	0-9	M	WGS	primary
SJHYPO021	SJHYPO021_D	SJHYPO021_G	BALL	Hypodiploid	Hypodiploid	11.2225	10-15	M	WGS	primary
SJHYPO022	SJHYPO022_D	SJHYPO022_G	BALL	Hypodiploid	Hypodiploid	17.358	16-20	M	WGS	primary
SJHYPO026	SJHYPO026_G	SJHYPO026_D	BALL	Hypodiploid	Hypodiploid	8.87337	0-9	F	WGS	primary
SJHYPO029	SJHYPO029_D	SJHYPO029_G	BALL	Hypodiploid	Hypodiploid	14.8775	10-15	M	WGS	primary
SJHYPO040	SJHYPO040_G	SJHYPO040_D	BALL	Hypodiploid	Hypodiploid	3.40589	0-9	M	WGS	primary
SJHYPO042	SJHYPO042_G	SJHYPO042_D	BALL	Hypodiploid	Hypodiploid	10.13	10-15	M	WGS	primary
SJHYPO044	SJHYPO044_G	SJHYPO044_D	BALL	Hypodiploid	Hypodiploid	12.8241	10-15	M	WGS	primary
SJHYPO046	SJHYPO046_G	SJHYPO046_D	BALL	Hypodiploid	Hypodiploid	4.90075	0-9	M	WGS	primary
SJHYPO051	SJHYPO051_G	SJHYPO051_D	BALL	Hypodiploid	Hypodiploid	13.232	10-15	F	WGS	primary
SJHYPO052	SJHYPO052_G	SJHYPO052_D	BALL	Hypodiploid	Hypodiploid	16.2875	16-20	M	WGS	primary
SJHYPO055	SJHYPO055_G	SJHYPO055_D	BALL	Hypodiploid	Hypodiploid	16.1259	16-20	M	WGS	primary
SJHYPO056	SJHYPO056_G	SJHYPO056_D	BALL	Hypodiploid	Hypodiploid	13.64	10-15	M	WGS	primary
SJHYPO119	SJHYPO119_G	SJHYPO119_D	BALL	Hypodiploid	Hypodiploid	11.5537	10-15	F	WGS	primary
SJHYPO120	SJHYPO120_D	SJHYPO120_G	BALL	Hypodiploid	Hypodiploid	10.2149	10-15	F	WGS	primary
SJHYPO123	SJHYPO123_G	SJHYPO123_D	BALL	Hypodiploid	Hypodiploid	3.35113	0-9	M	WGS	primary
SJPHALL003	SJPHALL003_D	SJPHALL003_G	BALL	PHALL	PHALL	12.49	10-15	F	WGS	primary
SJPHALL010	SJPHALL010_D	SJPHALL010_G	BALL	PHALL	PHALL	11.87	10-15	F	WGS	primary
SJPHALL015	SJPHALL015_D	SJPHALL015_G	BALL	PHALL	PHALL	3.94	0-9	F	WGS	primary
SJPHALL020033	SJPHALL020033_D1	SJPHALL020033_G1	BALL	PHALL	PHALL	3.27945	0-9	M	WGS	primary
SJPHALL020035	SJPHALL020035_D1	SJPHALL020035_G1	BALL	PHALL	PHALL	16.8932	16-20	M	WGS	primary
SJPHALL020037	SJPHALL020037_D1	SJPHALL020037_G1	BALL	PHALL	PHALL	6.40822	0-9	F	WGS	primary
SJPHALL020038	SJPHALL020038_D1	SJPHALL020038_G1	BALL	PHALL	PHALL	3.72877	0-9	F	WGS	primary
SJPHALL020041	SJPHALL020041_D1	SJPHALL020041_G1	BALL	PHALL	PHALL				WGS	primary
SJPHALL020044	SJPHALL020044_D1	SJPHALL020044_G1	BALL	PHALL	PHALL	16.2877	16-20	M	WGS	primary
SJPHALL020047	SJPHALL020047_D1	SJPHALL020047_G1	BALL	PHALL	PHALL	16.5233	16-20	M	WGS	primary
SJPHALL020	SJPHALL020_D	SJPHALL020_G	BALL	PHALL	PHALL	17.92	16-20	M	WGS	primary
SJBALL020340	SJBALL020340_D1	SJBALL020340_G1	BALL	DUX4-ERG	DUX4-ERG	11.5233	10-15	F	WGS	primary
SJBALL020374	SJBALL020374_D1	SJBALL020374_G1	BALL	iAMP21	iAMP21	13.5397	10-15	F	WGS	primary
SJBALL020469	SJBALL020469_D1	SJBALL020469_G1	BALL	DUX4-ERG	DUX4-ERG	15.4795	10-15	M	WGS	primary
SJBALL020516	SJBALL020516_D1	SJBALL020516_G1	BALL	Ph-like	Ph-like		10-15	F	WGS	primary
SJBALL020570	SJBALL020570_D1	SJBALL020570_G1	BALL	iAMP21	iAMP21	16.2932	16-20	M	WGS	primary
SJBALL020595	SJBALL020595_D1	SJBALL020595_G1	BALL	DUX4-ERG	DUX4-ERG	13.1945	10-15	M	WGS	primary
SJBALL020609	SJBALL020609_D1	SJBALL020609_G1	BALL	DUX4-ERG	DUX4-ERG	13.2164	10-15	F	WGS	primary
SJBALL020635	SJBALL020635_D1	SJBALL020635_G1	BALL	DUX4-ERG	DUX4-ERG		10-15	M	WGS	primary
SJBALL020828	SJBALL020828_D1	SJBALL020828_G1	BALL	DUX4-ERG	DUX4-ERG	10.6	10-15	F	WGS	primary
SJBALL021031	SJBALL021031_D1	SJBALL021031_G1	BALL	iAMP21	iAMP21	18.3123	16-20	M	WGS	primary
SJBALL021108	SJBALL021108_D1	SJBALL021108_G1	BALL	iAMP21	iAMP21	19.0247	16-20	F	WGS	primary
SJBALL021130	SJBALL021130_D1	SJBALL021130_G1	BALL	DUX4-ERG	DUX4-ERG	16.4603	16-20	F	WGS	primary
SJBALL021170	SJBALL021170_D1	SJBALL021170_G1	BALL	Other	Other	15	10-15	F	WGS	primary	not included in Table 1 and excluded from most analyses
SJBALL021358	SJBALL021358_D1	SJBALL021358_G1	BALL	iAMP21	iAMP21	12.9233	10-15	F	WGS	primary
SJBALL021491	SJBALL021491_D1	SJBALL021491_G1	BALL	iAMP21	iAMP21	16.7507	16-20	M	WGS	primary
SJBALL021516	SJBALL021516_D1	SJBALL021516_G1	BALL	DUX4-ERG	DUX4-ERG	18.4466	16-20	M	WGS	primary
SJBALL021900	SJBALL021900_D1	SJBALL021900_G1	BALL	iAMP21	iAMP21	14.61	10-15	F	WGS	primary
SJBALL021901	SJBALL021901_D1	SJBALL021901_G1	BALL	Other	Other		0-9	M	WGS	primary	not included in Table 1 and excluded from most analyses
SJBALL102	SJBALL102_D	SJBALL102_G	BALL	iAMP21	iAMP21	9.17	0-9	F	WGS	primary
SJBALL271	SJBALL271_D	SJBALL271_G	BALL	iAMP21	iAMP21	13.59	10-15	M	WGS	primary
SJHYPER006	SJHYPER006_D	SJHYPER006_G	BALL	Hyperdiploid	Hyperdiploid	7.83	0-9	M	WGS	primary
SJHYPER007	SJHYPER007_D	SJHYPER007_G	BALL	Hyperdiploid	Hyperdiploid		0-9		WGS	primary
SJHYPER010	SJHYPER010_D	SJHYPER010_G	BALL	Hyperdiploid	Hyperdiploid		0-9		WGS	primary
SJHYPER018	SJHYPER018_D	SJHYPER018_G	BALL	Hyperdiploid	Hyperdiploid		10-15		WGS	primary
SJHYPER022	SJHYPER022_D	SJHYPER022_G	BALL	Hyperdiploid	Hyperdiploid	2.22	0-9	F	WGS	primary
SJHYPER023	SJHYPER023_D	SJHYPER023_G	BALL	Hyperdiploid	Hyperdiploid	5.84	0-9	M	WGS	primary
SJHYPER069	SJHYPER069_D	SJHYPER069_G	BALL	Hyperdiploid	Hyperdiploid	4.75	0-9	F	WGS	primary
SJHYPER084	SJHYPER084_D	SJHYPER084_G	BALL	Hyperdiploid	Hyperdiploid	5.25	0-9	M	WGS	primary
SJHYPER085	SJHYPER085_D	SJHYPER085_G	BALL	Hyperdiploid	Hyperdiploid	3.1	0-9	F	WGS	primary
SJHYPER089	SJHYPER089_D	SJHYPER089_G	BALL	Hyperdiploid	Hyperdiploid		0-9		WGS	primary
SJHYPER091	SJHYPER091_D	SJHYPER091_G	BALL	Hyperdiploid	Hyperdiploid	6	0-9	M	WGS	primary
SJHYPER095	SJHYPER095_D	SJHYPER095_G	BALL	Hyperdiploid	Hyperdiploid	2.7	0-9	M	WGS	primary
SJHYPER097	SJHYPER097_D	SJHYPER097_G	BALL	Hyperdiploid	Hyperdiploid	5.87	0-9	M	WGS	primary
SJHYPER098	SJHYPER098_D	SJHYPER098_G	BALL	Hyperdiploid	Hyperdiploid	12.07	10-15	M	WGS	primary
SJHYPER100	SJHYPER100_D	SJHYPER100_G	BALL	Hyperdiploid	Hyperdiploid	4.65	0-9	F	WGS	primary
SJHYPER102	SJHYPER102_D	SJHYPER102_G	BALL	Hyperdiploid	Hyperdiploid	7.01	0-9	M	WGS	primary
SJHYPER103	SJHYPER103_D	SJHYPER103_G	BALL	Hyperdiploid	Hyperdiploid	11.94	10-15	M	WGS	primary
SJHYPER104	SJHYPER104_D	SJHYPER104_G	BALL	Hyperdiploid	Hyperdiploid		0-9		WGS	primary
SJHYPER108	SJHYPER108_D	SJHYPER108_G	BALL	Hyperdiploid	Hyperdiploid	4.44	0-9	M	WGS	primary
SJHYPER110	SJHYPER110_D	SJHYPER110_G	BALL	Hyperdiploid	Hyperdiploid	4.9	0-9	F	WGS	primary
SJHYPER111	SJHYPER111_D	SJHYPER111_G	BALL	Hyperdiploid	Hyperdiploid	3.2	0-9	F	WGS	primary
SJHYPER112	SJHYPER112_D	SJHYPER112_G	BALL	Hyperdiploid	Hyperdiploid	2.99	0-9	F	WGS	primary
SJHYPER113	SJHYPER113_D	SJHYPER113_G	BALL	Hyperdiploid	Hyperdiploid	3.33	0-9	M	WGS	primary
SJHYPER114	SJHYPER114_D	SJHYPER114_G	BALL	Hyperdiploid	Hyperdiploid	4.18	0-9	M	WGS	primary
SJHYPER116	SJHYPER116_D	SJHYPER116_G	BALL	Hyperdiploid	Hyperdiploid	1.56	0-9	M	WGS	primary
SJHYPER117	SJHYPER117_D	SJHYPER117_G	BALL	Hyperdiploid	Hyperdiploid	3.24	0-9	M	WGS	primary
SJHYPER119	SJHYPER119_D	SJHYPER119_G	BALL	Hyperdiploid	Hyperdiploid	13.53	10-15	F	WGS	primary
SJHYPER121	SJHYPER121_D	SJHYPER121_G	BALL	Hyperdiploid	Hyperdiploid	1.33	0-9	F	WGS	primary
SJHYPER123	SJHYPER123_D	SJHYPER123_G	BALL	Hyperdiploid	Hyperdiploid	5.58	0-9	F	WGS	primary
SJHYPER126	SJHYPER126_D	SJHYPER126_G	BALL	Hyperdiploid	Hyperdiploid	3.89	0-9	M	WGS	primary
SJHYPER128	SJHYPER128_D	SJHYPER128_G	BALL	Hyperdiploid	Hyperdiploid		10-15		WGS	primary
SJBALL011	SJBALL011_D	SJBALL011_G	BALL	Other	Other	18	16-20	M	WGS	primary	not included in Table 1 and excluded from most analyses
SJBALL012	SJBALL012_D	SJBALL012_G	BALL	Ph-like	Ph-like	3.97	0-9	M	WGS	primary
SJBALL020013	SJBALL020013_D1	SJBALL020013_G1	BALL	Ph-like	Ph-like	8.16667	0-9	F	WGS	primary
SJBALL020422	SJBALL020422_D1	SJBALL020422_G1	BALL	Ph-like	Ph-like		16-20	M	WGS	primary
SJBALL020579	SJBALL020579_D1	SJBALL020579_G1	BALL	Ph-like	Ph-like	13	10-15	M	WGS	primary
SJBALL020625	SJBALL020625_D1	SJBALL020625_G1	BALL	Ph-like	Ph-like	14.6137	10-15	F	WGS	primary
SJBALL020649	SJBALL020649_D1	SJBALL020649_G1	BALL	Ph-like	Ph-like	14.4877	10-15	F	WGS	primary
SJBALL020877	SJBALL020877_D1	SJBALL020877_G1	BALL	Ph-like	Ph-like	17.2027	16-20	M	WGS	primary
SJBALL020882	SJBALL020882_D1	SJBALL020882_G1	BALL	Ph-like	Ph-like	12.4904	10-15	F	WGS	primary
SJBALL020984	SJBALL020984_D1	SJBALL020984_G1	BALL	iAMP21	iAMP21	16.3096	16-20	M	WGS	primary
SJBALL021083	SJBALL021083_D1	SJBALL021083_G1	BALL	Ph-like	Ph-like	16.9973	16-20	F	WGS	primary
SJBALL021305	SJBALL021305_D1	SJBALL021305_G1	BALL	Ph-like	Ph-like	12.7589	10-15	M	WGS	primary
SJBALL021373	SJBALL021373_D1	SJBALL021373_G1	BALL	Ph-like	Ph-like		10-15	F	WGS	primary
SJBALL063	SJBALL063_D	SJBALL063_G	BALL	Other	Other	15.76	10-15	F	WGS	primary	not included in Table 1 and excluded from most analyses
SJBALL101	SJBALL101_D	SJBALL101_I	BALL	iAMP21	iAMP21	13.74	10-15	F	WGS	primary
SJBALL153	SJBALL153_D	SJBALL153_G	BALL	Ph-like	Ph-like	1.9	0-9	F	WGS	primary
SJBALL231	SJBALL231_D	SJBALL231_G	BALL	Ph-like	Ph-like	11.25	10-15	M	WGS	primary
SJBALL239	SJBALL239_D	SJBALL239_G	BALL	iAMP21	iAMP21	13.37	10-15	M	WGS	primary
SJBALL247	SJBALL247_D	SJBALL247_G	BALL	Other	Other	1.64	0-9	M	WGS	primary	not included in Table 1 and excluded from most analyses
SJBALL255	SJBALL255_D	SJBALL255_G	BALL	Ph-like	Ph-like	4.63	0-9	M	WGS	primary
SJBALL262	SJBALL262_D	SJBALL262_G	BALL	Ph-like	Ph-like	18.5	16-20	M	WGS	primary
SJBALL263	SJBALL263_D	SJBALL263_G	BALL	Ph-like	Ph-like	14.2685	10-15	M	WGS	primary
SJBALL264	SJBALL264_D	SJBALL264_G	BALL	Hyperdiploid	Hyperdiploid	11.3589	10-15	M	WGS	primary
SJBALL267	SJBALL267_D	SJBALL267_G	BALL	Ph-like	Ph-like	17.9041	16-20	M	WGS	primary
SJHYPER003	SJHYPER003_D	SJHYPER003_H	BALL	Hyperdiploid	Hyperdiploid	16.4	16-20	F	WGS	primary
SJHYPER013	SJHYPER013_D	SJHYPER013_H	BALL	Hyperdiploid	Hyperdiploid	5.26	0-9	M	WGS	primary
SJHYPER021	SJHYPER021_D	SJHYPER021_H	BALL	Hyperdiploid	Hyperdiploid	18.45	16-20	M	WGS	primary
SJHYPER120	SJHYPER120_D	SJHYPER120_H	BALL	Hyperdiploid	Hyperdiploid	3.47	0-9	M	WGS	primary
SJHYPER146	SJHYPER146_D	SJHYPER146_H	BALL	Hyperdiploid	Hyperdiploid	3.26	0-9	F	WGS	primary
SJHYPER150	SJHYPER150_D	SJHYPER150_G	BALL	Hyperdiploid	Hyperdiploid	4.08	0-9	M	WGS	primary
SJHYPER206	SJHYPER206_D	SJHYPER206_G	BALL	Hyperdiploid	Hyperdiploid	7.13	0-9	F	WGS	primary
SJHYPER227	SJHYPER227_D	SJHYPER227_G	BALL	Hyperdiploid	Hyperdiploid	2.33	0-9	M	WGS	primary
SJHYPO146	SJHYPO146_D	SJHYPO146_G	BALL	Hypodiploid	Hypodiploid	5.43	0-9	M	WGS	primary
SJHYPO147	SJHYPO147_D	SJHYPO147_G	BALL	Hypodiploid	Hypodiploid	3.72	0-9	M	WGS	primary
SJTALL001	SJTALL001_D	SJTALL001_G	TALL	TALL_Pediatric_pry	TALL Pediatric	10	10-15	M	WGS	primary
SJTALL002	SJTALL002_D	SJTALL002_G	TALL	TALL_Pediatric_pry	TALL Pediatric	6	0-9	F	WGS	primary
SJTALL003	SJTALL003_D	SJTALL003_G	TALL	TALL_Pediatric_pry	TALL Pediatric	7	0-9	M	WGS	primary
SJTALL004	SJTALL004_D	SJTALL004_G	TALL	TALL_Pediatric_pry	TALL Pediatric	3	0-9	M	WGS	primary
SJTALL005	SJTALL005_D	SJTALL005_G	TALL	TALL_Pediatric_pry	TALL Pediatric	12	10-15	F	WGS	primary
SJTALL006	SJTALL006_D	SJTALL006_G	TALL	TALL_Pediatric_pry	TALL Pediatric	10	10-15	M	WGS	primary
SJTALL007	SJTALL007_D	SJTALL007_G	TALL	TALL_Pediatric_pry	TALL Pediatric	18	16-20	M	WGS	primary
SJTALL008	SJTALL008_D	SJTALL008_G	TALL	TALL_Pediatric_pry	TALL Pediatric	2	0-9	M	WGS	primary
SJTALL009	SJTALL009_D	SJTALL009_G	TALL	TALL_Pediatric_pry	TALL Pediatric	12	10-15	M	WGS	primary
SJTALL011	SJTALL011_D	SJTALL011_G	TALL	TALL_Pediatric_pry	TALL Pediatric	8	0-9	F	WGS	primary
SJTALL012	SJTALL012_D	SJTALL012_G	TALL	TALL_Pediatric_pry	TALL Pediatric	15	10-15	F	WGS	primary
SJTALL013	SJTALL013_D	SJTALL013_G	TALL	TALL_Pediatric_pry	TALL Pediatric	13	10-15	F	WGS	primary
SJTALL014	SJTALL014_D	SJTALL014_G	TALL	TALL_Pediatric_pry	TALL Pediatric			M	WGS	primary
SJERG002	SJERG002_G	SJERG002_D	BALL	DUX4-ERG	DUX4-ERG	7.81	0-9	M	WGS	primary
SJERG005	SJERG005_D	SJERG005_G	BALL	DUX4-ERG	DUX4-ERG	9.36	0-9	F	WGS	primary
SJERG006	SJERG006_D	SJERG006_G	BALL	DUX4-ERG	DUX4-ERG	13.17	10-15	M	WGS	primary
SJERG009	SJERG009_D	SJERG009_G	BALL	DUX4-ERG	DUX4-ERG	15.62	10-15	F	WGS	primary
SJERG010	SJERG010_G	SJERG010_D	BALL	DUX4-ERG	DUX4-ERG	7.98	0-9	F	WGS	primary
SJERG011	SJERG011_D	SJERG011_G	BALL	DUX4-ERG	DUX4-ERG	4.36	0-9	F	WGS	primary
SJERG016	SJERG016_D	SJERG016_G	BALL	DUX4-ERG	DUX4-ERG	10.78	10-15	F	WGS	primary
SJERG020051	SJERG020051_G1	SJERG020051_D1	BALL	DUX4-ERG	DUX4-ERG	18.65	16-20	M	WGS	primary
SJERG020052	SJERG020052_G1	SJERG020052_D1	BALL	DUX4-ERG	DUX4-ERG	16.8548	16-20	M	WGS	primary
SJERG020299	SJERG020299_G1	SJERG020299_D1	BALL	DUX4-ERG	DUX4-ERG	17.31	16-20	F	WGS	primary
SJERG020300	SJERG020300_D1	SJERG020300_G1	BALL	DUX4-ERG	DUX4-ERG	16.39	16-20	M	WGS	primary
SJERG020302	SJERG020302_G1	SJERG020302_D1	BALL	DUX4-ERG	DUX4-ERG	17.2082	16-20	M	WGS	primary
SJERG020303	SJERG020303_G1	SJERG020303_D1	BALL	DUX4-ERG	DUX4-ERG	16.14	16-20	M	WGS	primary
SJERG020305	SJERG020305_D1	SJERG020305_G1	BALL	DUX4-ERG	DUX4-ERG	19.6767	16-20	M	WGS	primary
SJERG020307	SJERG020307_G1	SJERG020307_D1	BALL	DUX4-ERG	DUX4-ERG	16.58	16-20	M	WGS	primary
SJERG020308	SJERG020308_D1	SJERG020308_G1	BALL	DUX4-ERG	DUX4-ERG	18.0247	16-20	M	WGS	primary
SJERG020309	SJERG020309_G1	SJERG020309_D1	BALL	DUX4-ERG	DUX4-ERG	17.5014	16-20	F	WGS	primary
SJERG020	SJERG020_D	SJERG020_G	BALL	DUX4-ERG	DUX4-ERG	6.98	0-9	F	WGS	primary
SJERG024	SJERG024_D	SJERG024_G	BALL	DUX4-ERG	DUX4-ERG	9.99	0-9	M	WGS	primary
SJERG026	SJERG026_G	SJERG026_D	BALL	DUX4-ERG	DUX4-ERG	4.13	0-9	F	WGS	primary
SJERG028	SJERG028_D	SJERG028_G	BALL	DUX4-ERG	DUX4-ERG	10.92	10-15	M	WGS	primary
SJERG031	SJERG031_D	SJERG031_G	BALL	DUX4-ERG	DUX4-ERG	10.86	10-15	F	WGS	primary

## Sheet: Table S3
Table S3. Detected Cancer Genes IntoGen
SYMBOL	ROLE	SUBTYPE	SUBTYPE_LABEL	PATHWAY	PATHWAY_SOURCE
FLT3	Act	BALL_Pediatric_WXS_pry	BALL Pediatric	Ras Pathway	literature
NRAS	Act	BALL_Pediatric_WXS_pry	BALL Pediatric	Ras Pathway	Literature
KRAS	Act	BALL_Pediatric_WXS_pry	BALL Pediatric	Ras Pathway	Literature
ETV1	LoF	BALL_Pediatric_WXS_pry	BALL Pediatric	Transcriptional misregulation in cancer	GeneCard
JAK2	Act	BALL_Pediatric_WXS_pry	BALL Pediatric	JAK/STAT signaling pathway	PANTHER
LRP1	Act	BALL_Pediatric_WXS_pry	BALL Pediatric	Metabolism	GeneCard
AR	Act	BALL_Pediatric_WXS_pry	BALL Pediatric	Gonadotropin-releasing hormone receptor pathway	PANTHER
CLTCL1	LoF	BALL_Pediatric_WXS_pry	BALL Pediatric	Gap junction degradation	REACTOME
PIK3R5	LoF	BALL_Pediatric_WXS_pry	BALL Pediatric	PI3 kinase pathway	PANTHER
NT5C2	Act	BALL_Pediatric_WXS_rel	BALL Pediatric (relapse)	Pyrimidine/purine metabolism	Literature
KRAS	Act	BALL_Pediatric_WXS_rel	BALL Pediatric (relapse)	Ras Pathway	Literature
JAK2	Act	BALL_Pediatric_WXS_rel	BALL Pediatric (relapse)	JAK/STAT signaling pathway	PANTHER
KMT2D	LoF	BALL_Pediatric_WXS_rel	BALL Pediatric (relapse)	Chromatin histone modifiers	PANCAN_PAPER
GOT2	Act	BALL_Pediatric_WXS_rel	BALL Pediatric (relapse)	Metabolism	REACTOME
CLTCL1	LoF	BALL_Pediatric_WXS_rel	BALL Pediatric (relapse)	Gap junction degradation	REACTOME
CTCF	LoF	DUX4-ERG	DUX4-ERG	Chromatin other	PANCAN_PAPER
NCOR1	LoF	DUX4-ERG	DUX4-ERG	Chromatin histone modifiers	PANTHER
USP8	Act	DUX4-ERG	DUX4-ERG	Ubiquitin proteasome pathway	GeneCard
NRAS	Act	DUX4-ERG	DUX4-ERG	Ras Pathway	Literature
KRAS	Act	DUX4-ERG	DUX4-ERG	Ras Pathway	Literature
PTPN11	Act	DUX4-ERG	DUX4-ERG	Ras Pathway	Literature
MTOR	Act	DUX4-ERG	DUX4-ERG	PI3 kinase pathway	GeneCard
PIK3R1	Act	DUX4-ERG	DUX4-ERG	PI3 kinase pathway	PANTHER
MYC	Act	DUX4-ERG	DUX4-ERG	Notch signaling pathway	GeneCard
ERG	Act	DUX4-ERG	DUX4-ERG	PDGF signaling pathway	PANTHER
TBL1XR1	LoF	DUX4-ERG	DUX4-ERG	Wnt signaling pathway	PANTHER
TP53	LoF	DUX4-ERG	DUX4-ERG	p53 pathway	PANTHER
CAMTA1	LoF	Hyperdiploid	Hyperdiploid
ROS1	Act	Hyperdiploid	Hyperdiploid	PI3 kinase pathway	Literature
FLT3	Act	Hyperdiploid	Hyperdiploid	Ras Pathway	literature
NRAS	Act	Hyperdiploid	Hyperdiploid	Ras Pathway	Literature
CBL	ambiguous	Hyperdiploid	Hyperdiploid	Ras Pathway	PANTHER
KRAS	Act	Hyperdiploid	Hyperdiploid	Ras Pathway	Literature
PTPN11	Act	Hyperdiploid	Hyperdiploid	Ras Pathway	Literature
ETV6	LoF	Hyperdiploid	Hyperdiploid	Transcriptional misregulation in cancer	GeneCard
CREBBP	LoF	Hyperdiploid	Hyperdiploid	Wnt signaling pathway	PANTHER
CHD4	Act	Hyperdiploid	Hyperdiploid	Chromatin other	PANCAN_PAPER
PAX5	LoF	Hypodiploid	Hypodiploid	Transcriptional misregulation in cancer	GeneCard
KRAS	Act	Hypodiploid	Hypodiploid	Ras Pathway	Literature
CREBBP	LoF	Hypodiploid	Hypodiploid	Wnt signaling pathway	PANTHER
NF1	LoF	Hypodiploid	Hypodiploid	Ras Pathway	literature
NRAS	Act	iAMP21	iAMP21	Ras Pathway	Literature
KRAS	Act	iAMP21	iAMP21	Ras Pathway	Literature
IL7R	Act	iAMP21	iAMP21	JAK/STAT signaling pathway	Literature
FYN	LoF	Infant_MLL-R	Infant MLL-R	Cadherin signaling pathway	PANTHER
KRAS	Act	Infant_MLL-R	Infant MLL-R	Ras Pathway	Literature
L1TD1	ambiguous	Infant_MLL-R	Infant MLL-R	Transcriptional misregulation in cancer	REACTOME
JAK3	Act	TALL_Adult_pry	TALL Adult	JAK/STAT signaling pathway	PANTHER
LRP8	Act	TALL_Adult_pry	TALL Adult	Metabolism	GeneCard
PHF6	LoF	TALL_Adult_pry	TALL Adult	Chromatin other	PANTHER
FBXW7	LoF	TALL_Adult_pry	TALL Adult	Notch signaling pathway	PANTHER
NRAS	Act	TALL_Adult_pry	TALL Adult	Ras Pathway	Literature
ROBO2	LoF	TALL_Adult_pry	TALL Adult	Signaling by ROBO receptors	REACTOME
IKZF1	LoF	TALL_Adult_pry	TALL Adult	NF-KappaB signaling	GeneCard
USP7	Act	TALL_Adult_pry	TALL Adult	Ubiquitin proteasome pathway	GeneCard
NOTCH1	Act	TALL_Adult_pry	TALL Adult	Notch signaling pathway	PANTHER
TP53	LoF	TALL_Adult_pry	TALL Adult	p53 pathway	PANTHER
JAK3	Act	TALL_Adult_rel	TALL Adult (relapse)	JAK/STAT signaling pathway	PANTHER
NT5C2	Act	TALL_Adult_rel	TALL Adult (relapse)	Pyrimidine/purine metabolism	Literature
PHF6	LoF	TALL_Adult_rel	TALL Adult (relapse)	Chromatin other	PANTHER
FBXW7	LoF	TALL_Adult_rel	TALL Adult (relapse)	Notch signaling pathway	PANTHER
NRAS	Act	TALL_Adult_rel	TALL Adult (relapse)	Ras Pathway	Literature
MED12	LoF	TALL_Adult_rel	TALL Adult (relapse)	Transcription factor	PANCAN_PAPER
ROBO2	LoF	TALL_Adult_rel	TALL Adult (relapse)	Signaling by ROBO receptors	REACTOME
KRAS	Act	TALL_Adult_rel	TALL Adult (relapse)	Ras Pathway	Literature
DNMT3A	LoF	TALL_Adult_rel	TALL Adult (relapse)	Epigenetics DNA modifiers	PANCAN_PAPER
IKZF1	LoF	TALL_Adult_rel	TALL Adult (relapse)	NF-KappaB signaling	GeneCard
IDH1	Act	TALL_Adult_rel	TALL Adult (relapse)	Metabolism	PANCAN_PAPER
SMARCA4	LoF	TALL_Adult_rel	TALL Adult (relapse)	Wnt signaling pathway	PANTHER
USP7	Act	TALL_Adult_rel	TALL Adult (relapse)	Ubiquitin proteasome pathway	GeneCard
NOTCH1	Act	TALL_Adult_rel	TALL Adult (relapse)	Notch signaling pathway	PANTHER
TP53	LoF	TALL_Adult_rel	TALL Adult (relapse)	p53 pathway	PANTHER
CCND3	LoF	TALL_ped	ALL Pediatric Chinese Study	Cell cycle	PANTHER
NT5C2	Act	TALL_ped	ALL Pediatric Chinese Study	Pyrimidine/purine metabolism	Literature
FBXW7	LoF	TALL_ped	ALL Pediatric Chinese Study	Notch signaling pathway	PANTHER
FBXW7	LoF	TALL_ped	ALL Pediatric Chinese Study	Notch signaling pathway	PANTHER
MTOR	Act	TALL_ped	ALL Pediatric Chinese Study	PI3 kinase pathway	GeneCard
EP300	LoF	TALL_ped	ALL Pediatric Chinese Study	Wnt signaling pathway	PANTHER
SMARCA4	LoF	TALL_ped	ALL Pediatric Chinese Study	Wnt signaling pathway	PANTHER
MSH6	LoF	TALL_ped	ALL Pediatric Chinese Study	Genome integrity	PANCAN_PAPER
NOTCH1	Act	TALL_ped	ALL Pediatric Chinese Study	Notch signaling pathway	PANTHER
NOTCH1	Act	TALL_ped	ALL Pediatric Chinese Study	Notch signaling pathway	PANTHER
TP53	LoF	TALL_ped	ALL Pediatric Chinese Study	p53 pathway	PANTHER
JAK3	Act	TALL_Pediatric_pry	TALL Pediatric	JAK/STAT signaling pathway	PANTHER
GATA3	LoF	TALL_Pediatric_pry	TALL Pediatric	Transcription factor	PANCAN_PAPER
NRAS	Act	TALL_Pediatric_pry	TALL Pediatric	Ras Pathway	Literature
KRAS	Act	TALL_Pediatric_pry	TALL Pediatric	Ras Pathway	Literature
RUNX1	LoF	TALL_Pediatric_pry	TALL Pediatric	Transcription factor	PANCAN_PAPER
DCLRE1C	Act	TALL_Pediatric_pry	TALL Pediatric	Nonhomologous End-Joining (NHEJ)	REACTOME
ECT2L	Act	TALL_Pediatric_pry	TALL Pediatric	Regulation of Rho protein signal transduction	GeneCard
PHF6	LoF	TALL_Pediatric_WXS_pry	TALL Pediatric	Chromatin other	PANTHER
FBXW7	LoF	TALL_Pediatric_WXS_pry	TALL Pediatric	Notch signaling pathway	PANTHER
MSH3	Act	TALL_Pediatric_WXS_pry	TALL Pediatric	Mismatch repair pathway	GeneCard
NRAS	Act	TALL_Pediatric_WXS_pry	TALL Pediatric	Ras Pathway	Literature
PIK3CD	Act	TALL_Pediatric_WXS_pry	TALL Pediatric	PI3 kinase pathway	PANTHER
KRAS	Act	TALL_Pediatric_WXS_pry	TALL Pediatric	Ras Pathway	Literature
CLTCL1	Act	TALL_Pediatric_WXS_pry	TALL Pediatric	Gap junction degradation	REACTOME
WT1	LoF	TALL_Pediatric_WXS_pry	TALL Pediatric	Transcription factor	PANCAN_PAPER
NOTCH1	Act	TALL_Pediatric_WXS_pry	TALL Pediatric	Notch signaling pathway	PANTHER
MAP3K4	Act	TALL_Pediatric_WXS_pry	TALL Pediatric	Apoptosis signaling pathway	GeneCard
TP53	LoF	TALL_Pediatric_WXS_pry	TALL Pediatric	p53 pathway	PANTHER
NT5C2	Act	TALL_Pediatric_WXS_rel	TALL Pediatric (relapse)	Pyrimidine/purine metabolism	Literature
PHF6	LoF	TALL_Pediatric_WXS_rel	TALL Pediatric (relapse)	Chromatin other	PANTHER
FBXW7	LoF	TALL_Pediatric_WXS_rel	TALL Pediatric (relapse)	Notch signaling pathway	PANTHER
NRAS	Act	TALL_Pediatric_WXS_rel	TALL Pediatric (relapse)	Ras Pathway	Literature
PIK3CD	Act	TALL_Pediatric_WXS_rel	TALL Pediatric (relapse)	PI3 kinase pathway	PANTHER
KRAS	Act	TALL_Pediatric_WXS_rel	TALL Pediatric (relapse)	Ras Pathway	Literature
LRP1B	LoF	TALL_Pediatric_WXS_rel	TALL Pediatric (relapse)	Metabolism	GeneCard
CLTCL1	Act	TALL_Pediatric_WXS_rel	TALL Pediatric (relapse)	Gap junction degradation	REACTOME
CREBBP	LoF	TALL_Pediatric_WXS_rel	TALL Pediatric (relapse)	Wnt signaling pathway	PANTHER
WT1	LoF	TALL_Pediatric_WXS_rel	TALL Pediatric (relapse)	Transcription factor	PANCAN_PAPER
NOTCH1	Act	TALL_Pediatric_WXS_rel	TALL Pediatric (relapse)	Notch signaling pathway	PANTHER

## Sheet: Table S4
Table S4. ALL Literature Cancer Genes of Interest
Table S4.a - SNVs and InDels
SYMBOL	ROLE	SOURCE	TYPE	PATHWAY	PATHWAY_SOURCE
ABL1	act	Vlierberghe_2012	ALL	Integrin signalling pathway	PANTHER
CDKN2A	lof	Vlierberghe_2012/Ma_2018	ALL	Cell cycle	PANCAN_PAPER
CDKN2B	lof	Vlierberghe_2012/Ma_2018	TALL	Cell cycle	GeneCard
TP53	lof	Ma_2018	ALL	p53 pathway	PANTHER
RB1	lof	Bertino_1996	ALL	p53 pathway	PANTHER
CCND3	lof	Ma_2018	TALL	Cell cycle	PANTHER
EZH2	lof	Vlierberghe_2012/Ma_2018	TALL	Chromatin histone modifiers	GeneCard
SUZ12	lof	Vlierberghe_2012/Ma_2018	TALL	Chromatin histone modifiers	REACTOME
EED	lof	Vlierberghe_2012/Ma_2018	TALL	Chromatin histone modifiers	GeneCard
PHF6	lof	Vlierberghe_2012	TALL	Chromatin other	PANTHER
SETD2	lof	Ma_2018	ALL	Chromatin histone modifiers	PANCAN_PAPER
CREBBP	lof	Ma_2018	ALL	Wnt signaling pathway	PANTHER
ZNF217	act	Ma_2018	ALL
KMT2A	lof	Ma_2018	ALL	Chromatin histone modifiers	PANCAN_PAPER
KDM6A	lof	Ma_2018	ALL	Chromatin histone modifiers	PANCAN_PAPER
EP300	lof	Ma_2018	BALL	Wnt signaling pathway	PANTHER
WHSC1	act	Ma_2018	ALL	Chromatin histone modifiers	PANCAN_PAPER
IDH1	act	aecc_analysis/Anderson_2011	BALL	Metabolism	PANCAN_PAPER
IDH2	act	aecc_analysis/Anderson_2011	BALL	Metabolism	PANCAN_PAPER
TET2	lof	aecc_analysis	ALL	Chromatin other	Literature
DNMT3A	lof	Neumann_2013	TALL	Epigenetics DNA modifiers	PANCAN_PAPER
ASXL2	lof	Ma_2018	TALL	Chromatin other	PANCAN_PAPER
KMT2D	lof	Ma_2018	ALL	Chromatin histone modifiers	PANCAN_PAPER
SMARCA4	lof	Ma_2018	TALL	Wnt signaling pathway	PANTHER
CTCF	lof	Ma_2018	ALL	Chromatin other	PANCAN_PAPER
ASXL1	lof	Zhang_2016	ALL	Chromatin other	PANCAN_PAPER
KMT2C	lof	Zhang_2016	ALL	Chromatin histone modifiers	PANCAN_PAPER
NCOR1	lof	Ma_2018	ALL	Chromatin histone modifiers	PANTHER
ARID1A	lof	Ma_2018	ALL	Wnt signaling pathway	PANTHER
ARID2	lof	Ma_2018	BALL	Chromatin SWI/SNF complex	PANCAN_PAPER
NR3C1	lof	Oshima_2016	ALL	Gonadotropin-releasing hormone receptor pathway	PANTHER
NR3C2	lof	Li_2020	ALL	Gonadotropin-releasing hormone receptor pathway	PANTHER
JAK1	act	Vlierberghe_2012/Ma_2018	TALL	JAK/STAT signaling pathway	PANTHER
JAK2	act	Vlierberghe_2012/Ma_2018	ALL	JAK/STAT signaling pathway	PANTHER
JAK3	act	Vlierberghe_2012/Ma_2018	TALL	JAK/STAT signaling pathway	PANTHER
IL7R	act	Vlierberghe_2012/Ma_2018	TALL	JAK/STAT signaling pathway	Literature
STAT5B	act	Ma_2018	ALL	JAK/STAT signaling pathway	PANTHER
PTPN2	lof	Ma_2018	TALL	JAK/STAT signaling pathway	Literature
CRLF2	act	Ma_2018	BALL	JAK/STAT signaling pathway	GeneCard
SH2B3	lof	Ma_2018	BALL	JAK/STAT signaling pathway	Literature
IKZF1	lof	Ma_2018	ALL	NF-KappaB signaling	GeneCard
PAX5	lof	Ma_2018	BALL	Transcriptional misregulation in cancer	GeneCard
RAG1	act	Ma_2018	BALL	MAPK6/MAPK4 signaling	REACTOME
IKZF5	lof	aecc_analysis	ALL	NF-KappaB signaling	GeneCard
ETV6	lof	Vlierberghe_2012/Ma_2018	ALL	Transcriptional misregulation in cancer	GeneCard
RUNX1	lof	Vlierberghe_2012/Bhojwani_2012/Ma_2018	ALL	Transcription factor	PANCAN_PAPER
LEF1	act	Ma_2018/Vlierberghe_2012	TALL	Wnt signaling pathway	PANTHER
BTG1	lof	Ma_2018	BALL	Cell cycle	GeneCard
XBP1	lof	Ma_2018	BALL	p53 pathway	Literature
EBF1	lof	Ma_2018	BALL	Transcriptional regulation of white adipocyte differentiation	REACTOME
TCF3	lof	Ma_2018	BALL	Wnt signaling pathway	PANTHER
CD200	lof	Ma_2018	BALL	Cell-cell adhesion	GeneCard
RAG2	act	Ma_2018	BALL	Cytokine Signaling in Immune system	REACTOME
PAG1	lof	Holmfledt_2013	BALL	PI3 kinase pathway	GeneCard
NOTCH1	act	Vlierberghe_2012/Ma_2018	TALL	Notch signaling pathway	PANTHER
FBXW7	lof	Vlierberghe_2012/Ma_2018	TALL	Notch signaling pathway	PANTHER
RB1	lof	Vlierberghe_2012/Ma_2018	BALL	p53 pathway	PANTHER
NOTCH2	act		ALL	Notch signaling pathway	PANTHER
TAN1	act	Tosello_2013		Notch signaling pathway	PANTHER
PTEN	lof	Vlierberghe_2012/Ma_2018	TALL	PI3 kinase pathway	Literature
PIK3CA	act	Ma_2018	TALL	PI3 kinase pathway	PANTHER
AKT1	act	Ma_2018	TALL	PI3 kinase pathway	GeneCard
mTOR	act	Lindqvist_2016/Kasada_2013	TALL	PI3 kinase pathway	GeneCard
MTOR	act	Lindqvist_2016/Kasada_2013	TALL	PI3 kinase pathway	GeneCard
PIK3CD	act	Ma_2018	TALL	PI3 kinase pathway	PANTHER
PIK3R1	act	Ma_2018	TALL	PI3 kinase pathway	PANTHER
NRAS	act	Vlierberghe_2012/Ma_2018	ALL	Ras Pathway	Literature
NF1	lof	Vlierberghe_2012/Ma_2018	ALL	Ras Pathway	literature
KRAS	act	Ma_2018	ALL	Ras Pathway	Literature
PTPN11	act	Ma_2018	BALL	Ras Pathway	Literature
CBL	ambiguous	Ma_2018	BALL	Ras Pathway	PANTHER
FLT3	act	Neumann_2013/Vlierberghe_2012/Ma_2018	ALL	Ras Pathway	literature
RPL5	lof	Ma_2018	TALL	p53 pathway	Literature
RPL22	lof	Ma_2018	TALL	NF-KappaB signaling	Literature
RPL10	act	Ma_2018	TALL	JAK/STAT signaling pathway	Literature
SF3B1	ambiguous	Ma_2018	TALL	Splicing	PANCAN_PAPER
DHX15	act	Ma_2018	TALL	NF-KappaB signaling	Literature
U2AF1	ambiguous	Ma_2018	TALL	Splicing	PANCAN_PAPER
C-MYC	act	Vlierberghe_2012	TALL	Notch signaling pathway	GeneCard
WT1	lof	Vlierberghe_2012/Ma_2018	TALL	Transcription factor	PANCAN_PAPER
BCL11B	lof	Vlierberghe_2012/Ma_2018	TALL	NF-KappaB signaling	GeneCard
GATA3	lof	Vlierberghe_2012/Ma_2018	TALL	Transcription factor	PANCAN_PAPER
BCOR	act	Ma_2018	TALL	Chromatin other	PANCAN_PAPER
MYCN	lof	Ma_2018	TALL	Wnt signaling pathway	PANTHER
DNM2	lof	Ma_2018/Neumann_2013	TALL	Notch signaling pathway	GeneCard
TAL2	act	Vlierberghe_2012/Ma_2018/Forero_2013	TALL	NF-KappaB signaling	GeneCard
TLX1	act	Vlierberghe_2012/Ma_2018	TALL	Transcriptional misregulation in cancer	REACTOME
MGA	lof	Ma_2018	ALL	Transcription factor	PANCAN_PAPER
TBL1XR1	lof	Ma_2018	BALL	Wnt signaling pathway	PANTHER
MEF2C	act	Homminga_2011/Canté-barrett_2014	ALL	B-cell receptor signaling	GeneCard
TAL1	act	Vlierberghe_2012/Ma_2018/King_Tan_2019	TALL	NF-KappaB signaling	GeneCard
CNOT3	lof	Ma_2018	TALL	RNA abundance	GeneCard
CNOT1	lof	aecc_analysis	ALL	RNA abundance	GeneCard
FAT1	lof	Neumann_2014	TALL	Wnt signaling pathway	PANTHER
FAT3	lof	Neumann_2013	TALL	Wnt signaling pathway	PANTHER
NUP98	act	Ma_2018	TALL
ZFP36L2	lof	Ma_2018	TALL	RNA abundance	PANCAN_PAPER
MLLT1		Ma_2018	TALL	Transcriptional misregulation in cancer	GeneCard
TSPYL2		Ma_2018	TALL	TGF-beta signaling pathway	Literature
ZBTB7A	lof	Ma_2018	TALL	p53 pathway	Literature
USP9X	lof	Ma_2018	ALL	Ubiquitin proteasome pathway	PANCAN_PAPER
BAZ1A		Ma_2018	TALL	Chromatin histone modifiers	GeneCard
DDX3X	lof	Ma_2018	TALL	RNA abundance	PANCAN_PAPER
MLLT10	lof	Ma_2018	TALL
WAC		Ma_2018	ALL	Ubiquitin proteasome pathway	REACTOME
MED12	lof	Ma_2018	TALL	Transcription factor	PANCAN_PAPER
NUP214		Ma_2018	TALL
TCF7	lof	Ma_2018	TALL	Wnt signaling pathway	PANTHER
USP7	act	Ma_2018	TALL	Ubiquitin proteasome pathway	GeneCard
ADD3		Ma_2018	ALL	PKA Signaling	GeneCard
ZNF384	act	Ma_2018	BALL	Ras Pathway	Literature
TOX	lof	Ma_2018	BALL	DNA repair	REACTOME
ATRX	act	Lindqvist_2016/Ma_2015/Ma_2018	BALL	Chromatin SWI/SNF complex	PANCAN_PAPER
MEF2D	act	Ma_2018/Canté-barrett_2014	BALL	B-cell receptor signaling	GeneCard
INO80		Ma_2018	BALL	Wnt signaling pathway	PANTHER
NT5C2	act	Oshima_2016	ALL	Pyrimidine/purine metabolism	Literature
ZFHX3	lof	Oshima_2016	ALL	Transcription factor	PANCAN_PAPER
GNB1	act	Zimmermanova_2017/aecc_analysis	BALL	PI3 kinase pathway	Literature
NEIL3	act	aecc_analysis	ALL	Base excision repair	GeneCard
ROR1	act	Bicocca_2012, aecc_analysis	BALL	Ras Pathway	Literature
PER1	lof	Yang_2015	ALL	Gonadotropin-releasing hormone receptor pathway	PANTHER
ZKSCAN4	lof	aecc_analysis	ALL
ZNF268		aecc_analysis	ALL
MUM1	lof	aecc_analysis/Adamaki_2013/Kataoka_2015	ALL	NF-KappaB signaling	GeneCard
ZEB2	act	aecc_analysis/Goossens_2015	ALL	TGF-beta signaling pathway	GeneCard
CHD2		Ma_2015	ALL	Chromatin histone modifiers	REACTOME
FUBP1		Lindqvist_2016	ALL	Transcription factor	PANCAN_PAPER
ZC3H18		aecc_analysis	ALL	RNA abundance	Literature
PRDM1		aecc_analysis	ALL	p53 pathway	GeneCard
EHMT2	lof	Holmfledt_2013 /aecc_analysis	ALL	Chromatin histone modifiers	REACTOME
PRKD1		aecc_analysis	ALL	EGF receptor signaling pathway	PANTHER
CIC	lof	aecc_analysis/tan_2018	ALL	Transcription factor	PANCAN_PAPER
ZMIZ1		aecc_analysis	ALL	Notch signaling pathway	Literature
HSPG2		aecc_analysis	ALL	Interleukin signaling pathway	GeneCard
ME1		aecc_analysis	ALL	Pyruvate metabolism	PANTHER
ITGB1		aecc_analysis	ALL	Inflammation mediated by chemokine and cytokine signaling pathway	PANTHER
MAGEC3	lof	Keersmaecker_2013	TALL
ODZ2		Keersmaecker_2013	TALL
CASP8AP2	lof	Kunz_2015/Jiao_2012	TALL	Apoptosis signaling pathway	GeneCard
BLM	lof	Kunz_2015	TALL	Cell cycle	GeneCard
MAPK1	act	Holmfledt_2013	ALL	Apoptosis signaling pathway	PANTHER
KIF1B	lof	Lindqvist_2016	TALL	PI3 kinase pathway	GeneCard
LCK	act	Lindqvist_2016	TALL	T cell activation	PANTHER
AFF1	act	Lindqvist_2016	TALL	Transcriptional misregulation in cancer	GeneCard
TFG		Liu_2017	TALL	TGF-beta signaling pathway	REACTOME
ARID5B	act	Ge_2018	BALL	Chromatin histone modifiers	PANCAN_PAPER
BAX	lof	Findley_1997	TALL	Apoptosis signaling pathway	PANTHER
BCL10	lof	Grimwade_2000	TALL	NF-KappaB signaling	GeneCard
ECT2L	act	Zhang_2012	TALL	Regulation of Rho protein signal transduction	GeneCard
KIT	act	Paietta_2004		RTK signaling	PANCAN_PAPER
PTPRC	lof	Porcu_2012	TALL	JAK/STAT signaling pathway	PANTHER
DHFR	act	Bertino_1996	ALL	Metabolism of folate and pterines	PANTHER
E2F	act	Bertino_1996	ALL	Cell cycle	GeneCard
E2F1	act	Bertino_1996	ALL	Cell cycle	GeneCard
SLC19A1	lof	Bertino_1996	ALL	Metabolism of folate and pterines	REACTOME
GGH	act	Bertino_1996	ALL	Metabolism of folate and pterines	Literature
NT5DC4			ALL	Pyrimidine/purine metabolism	Literature
ZFP36L1	lof	Belver_2016	TALL	RNA abundance	PANCAN_PAPER
PRPS1	act	Li_2020	ALL	Pyrimidine/purine metabolism	GeneCard
PRPS2	act	Li_2020	ALL	Pyrimidine/purine metabolism	GeneCard
FPGS	lof	Li_2020	ALL	Metabolism of folate and pterines	REACTOME
SOURCE (This references are not the original publication where the alterations were first described but rather the source of the information): Vlierberghe_2012:10.1172/JCI61269, Ma_2018:10.1038/nature25795, Bertino_1996:10.1002/stem.140005, Anderson_2011:10.1038/nature09650, Neumann_2013:10.1182/blood-2012-11-465138, Forero_2013:10.5772/55504, Zhang_2016:10.1038/ng.3691, Homminga_2011:10.1016/j.c…
PATHWAY_SOURCE: PANTHER ( http://www.pantherdb.org/) REACTOME (https://reactome.org/) GeneCard (https://www.genecards.org/ ) PANCAN_PAPER (PMID: 2962505) Literature (column SOURCE)
Table S4.b - CNV
SYMBOL	BAND	CNV	TYPE	SOURCE	COMMENT	ROLE	PATHWAY	PATHWAY_SOURCE	COMMENT
TAL1	1p32	del	TALL	Vlierberghe_2012/Iolascon_1997	deletions in the 1p32 band creates overexpression in TAL1	act	NF-KappaB signaling	GeneCard	deletions in the 1p32 band creates overexpression in TAL1
LMO2	11p13	del	TALL	Vlierberghe_2012	deletions in 11p13 can leadto activation of LMO2	act	Regulation of hematopoietic stem cell differentiation	GeneCard	deletions in 11p13 can leadto activation of LMO2
CDKN2A	9p21	del	TALL	Vlierberghe_2012		lof	Cell cycle	PANCAN_PAPER
CDKN2B	9p21	del	TALL	Vlierberghe_2012		lof	Cell cycle	GeneCard
RB1	13q14	del	TALL	Vlierberghe_2012		lof	p53 pathway	PANTHER
CDKN1B	12p13	del	TALL	Vlierberghe_2012		lof	Cell cycle	PANCAN_PAPER
PTEN	10q23	del	TALL	Vlierberghe_2012		lof	PI3 kinase pathway	Literature
ABL1	9q34.12	amp	TALL	Vlierberghe_2012	episomal amplifications of the fusion NUP214-ABL1	act	Integrin signalling pathway	PANTHER	episomal amplifications of the fusion NUP214-ABL1
NUP214	9q34.13	amp	TALL	Vlierberghe_2012	episomal amplifications of the fusion NUP214-ABL1				episomal amplifications of the fusion NUP214-ABL1
PKN3	9q34.11	del	TALL	Vlierberghe_2008	Deletion results in SET-NUP214 fusion product that overexpresses HOXA genes	act	PI3 kinase pathway	Literature	Deletion results in SET-NUP214 fusion product that overexpresses HOXA genes
ABL1	9q34.12	del	TALL	Vlierberghe_2008	Deletion results in SET-NUP214 fusion product that overexpresses HOXA genes	act	Integrin signalling pathway	PANTHER	Deletion results in SET-NUP214 fusion product that overexpresses HOXA genes
HOXA1	7p15.2	amp	ALL	Vlierberghe_2008/Chen_2019		act	Transcription factor	Literature
HOXA3	7p15.2	amp	ALL	Vlierberghe_2008/Chen_2019		act	Transcription factor	Literature
HOXA4	7p15.2	amp	ALL	Vlierberghe_2008/Chen_2019		act	Transcription factor	Literature
HOXA5	7p15.2	amp	ALL	Vlierberghe_2008/Chen_2019		act	Transcription factor	Literature
HOXA6	7p15.2	amp	ALL	Vlierberghe_2008/Chen_2019		act	Transcription factor	Literature
HOXA7	7p15.2	amp	ALL	Vlierberghe_2008/Chen_2019		act	Transcription factor	Literature
HOXA9	7p15.2	amp	ALL	Vlierberghe_2008/Chen_2019		act	Transcription factor	Literature
HOXA10	7p15.2	amp	ALL	Vlierberghe_2008/Chen_2019		act	Transcription factor	Literature
PAX5	9p13.2	del	BALL	Ma_2018		lof	Transcriptional misregulation in cancer	GeneCard
IKZF1	7p12.2	del	ALL	Mullighan_2008		lof	NF-KappaB signaling	GeneCard
BTG1	12q21.33	del	BALL	Lundin_2012/Fang_2018		lof	Cell cycle	GeneCard
EBF1	5q33.3	del	BALL	Fang_2018/Ramírez-Komo _‎2017		lof	Transcriptional regulation of white adipocyte differentiation	REACTOME
DAP3	1q22	amp	BALL	Paulsson_2009		act	Apoptosis signaling pathway	Literature
RGS16	1q25.3	amp	BALL	Paulsson_2009		act	G Protein-coupled Receptors Signaling	Literature
RUNX1	21q22.12	amp	BALL	Soulier_2003		lof	Transcription factor	PANCAN_PAPER
IL3RA	Xp22.33	amp	BALL	Forero-Castro_2016		act	JAK/STAT signaling pathway	GeneCard
CSF2RA	Xp22.33	amp	BALL	Forero-Castro_2016		act	JAK/STAT signaling pathway	GeneCard
CRLF2	Xp22.33	amp	BALL	Forero-Castro_2016		act	JAK/STAT signaling pathway	GeneCard
MYC	8q24	amp	ALL/AML	de_Barrios_2020		act	Notch signaling pathway	GeneCard
TP53	17p13.1	del	ALL/CLL	Stengel_2014		lof	p53 pathway	PANTHER
ABCB1	7q21.12	amp	ALL	Kosztyu_2014/Steinbach_2007		act	ATP-binding cassette (ABC) transporter superfamily	GeneCard
ABCG2	4q22.1	amp	ALL	Steinbach_2007		act	ATP-binding cassette (ABC) transporter superfamily	GeneCard
ABCC3	17q21.33	amp	ALL	Steinbach_2007		act	ATP-binding cassette (ABC) transporter superfamily	GeneCard
ABCA3	16p13.3	amp	ALL	Steinbach_2007		act	ATP-binding cassette (ABC) transporter superfamily	GeneCard
MPO	17q22	amp	ALL	Oberley_2017		act	NF-KappaB signaling	GeneCard
SOURCE (This references are not the original publication where the alterations were first described but rather the source of the information): Vlierberghe_2012:10.1172/JCI61269, Ma_2018:10.1038/nature25795, Oberley_2017:10.1182/blood-2014-02-558833,Iolascon_1997 :10.1038/sj.leu.2400596, Chen_2019:10.3390/genes10080621, Mullighan_2008:10.1126/science.1172133, Lundin_2012:10.1002/gcc.20944, Fang_29…
Table S4.c – SV
SYMBOL	CHROM_L	BAND_L	CHROM_R	BAND_R	ALL_TYPE	SOURCE	COMMENT
BCR-ABL1	9	q34	22	q11	ALL	Chiaretti_2009/Atlas of Genetics and Cytogenetics in Oncology and Haematology	oncogene
EML1-ABL1	9	q34	14	q32	TALL	Chiaretti_2009/Atlas of Genetics and Cytogenetics in Oncology and Haematology	oncogene
TRA-MYC	8	q24	14	q11	ALL	Vlierberghe_2012/Atlas of Genetics and Cytogenetics in Oncology and Haematology	oncogene
TRB-LMO2	7	q35	11	p13	TALL	Chiaretti_2009/Atlas of Genetics and Cytogenetics in Oncology and Haematology	TCR
TRB-NOTCH1	7	q34	9	q34	TALL	Chiaretti_2009/Atlas of Genetics and Cytogenetics in Oncology and Haematology	TCR; subband 9q34.3
TRB-TAL2	7	q34	9	q32	TALL	Chiaretti_2009/Atlas of Genetics and Cytogenetics in Oncology and Haematology	TCR
TRB-LYL1	7	q34	19	p13	TALL	Chiaretti_2009/Atlas of Genetics and Cytogenetics in Oncology and Haematology	TCR
TRB-CCND2	7	q34	12	p13	TALL	Chiaretti_2009/Atlas of Genetics and Cytogenetics in Oncology and Haematology	TCR
TRB-LMO1	7	q34	11	p15	TALL	Vlierberghe_2012/Atlas of Genetics and Cytogenetics in Oncology and Haematology	TCR
TRB-TLX1	7	q34	10	q24	TALL	Chiaretti_2009/Atlas of Genetics and Cytogenetics in Oncology and Haematology	TCR
HOXA	7	p15	7	q34	TALL	Chiaretti_2009/Atlas of Genetics and Cytogenetics in Oncology and Haematology	TCR
TRB-MYB	6	q23	7	q34	TALL	Girardi_2017/Atlas of Genetics and Cytogenetics in Oncology and Haematology	TCR
BCL11B-TLX3	5	q35	14	q32	TALL	Chiaretti_2009/Atlas of Genetics and Cytogenetics in Oncology and Haematology	TCR
CCN2	12	p13	14	q11	TALL	Chiaretti_2009/Atlas of Genetics and Cytogenetics in Oncology and Haematology	TCR
TRD-LMO1	11	p15	14	q11	TALL	Chiaretti_2009/Atlas of Genetics and Cytogenetics in Oncology and Haematology	TCR
TRD-LMO2	11	p13	14	q11	TALL	Chiaretti_2009/Atlas of Genetics and Cytogenetics in Oncology and Haematology	TCR
TLX1-TRD	10	q24	14	q11	TALL	Chiaretti_2009/Atlas of Genetics and Cytogenetics in Oncology and Haematology	TCR
TRB-LCK	1	p34	7	q34	TALL	Chiaretti_2009/Atlas of Genetics and Cytogenetics in Oncology and Haematology	TCR
TRA-TAL1	1	p32	14	q11	TALL	Chiaretti_2009/Atlas of Genetics and Cytogenetics in Oncology and Haematology	TCR
IGH-CRLF2	Y	p11	14	q32	BALL	Atlas of Genetics and Cytogenetics in Oncology and Haematology
IRS4-TRB	X	q22	7	q34	TALL	Atlas of Genetics and Cytogenetics in Oncology and Haematology
IGH-CRLF2	X	p22	14	q32	BALL	Atlas of Genetics and Cytogenetics in Oncology and Haematology
DDX3X-MLLT10	X	p11	10	p12	TALL	Atlas of Genetics and Cytogenetics in Oncology and Haematology
NUP214-ABL1	9	q34	9	q34	TALL	Chiaretti_2009	oncogene
ETV6-ABL1	9	q34	12	p13	TALL	Belver_2016	oncogene
ZMIZ1-ABL1	9	q34	10	q22	BALL	Atlas of Genetics and Cytogenetics in Oncology and Haematology
STRN3-JAK2	9	p24	14	q12	BALL	Atlas of Genetics and Cytogenetics in Oncology and Haematology
ETV6-JAK2	9	p24	12	p13	TALL	Chiaretti_2009	oncogene
PAX5-JAK2	9	p13	9	p24	BALL	Atlas of Genetics and Cytogenetics in Oncology and Haematology
PAX5-BRD1	9	p13	22	q13	BALL	Atlas of Genetics and Cytogenetics in Oncology and Haematology
PAX5-NCOR1	9	p13	17	p12	BALL	Atlas of Genetics and Cytogenetics in Oncology and Haematology
PAX5	9	p13	15	q24	BALL	Atlas of Genetics and Cytogenetics in Oncology and Haematology
PAX5-DACH1	9	p12	13	q21	BALL	Atlas of Genetics and Cytogenetics in Oncology and Haematology
?-MYC	8	q24	9	p13	BALL	Atlas of Genetics and Cytogenetics in Oncology and Haematology
IGL-MYC	8	q24	22	q11	BALL	Atlas of Genetics and Cytogenetics in Oncology and Haematology
IGH-MYC	8	q24	14	q32	BALL	Atlas of Genetics and Cytogenetics in Oncology and Haematology
ETV6-NCOA2	8	q13	12	p13	TALL	Atlas of Genetics and Cytogenetics in Oncology and Haematology
TRA-TRB	7	q34	14	q11	TALL	Atlas of Genetics and Cytogenetics in Oncology and Haematology
CUX1-NUTM1	7	q22	15	q14	BALL	Atlas of Genetics and Cytogenetics in Oncology and Haematology
PAX5-AUTS2	7	q11.2	9	p13.2	BALL	Atlas of Genetics and Cytogenetics in Oncology and Haematology
PAX5-ELN	7	q11	9	p13	BALL	Atlas of Genetics and Cytogenetics in Oncology and Haematology
PAX5-POM121	7	q11	9	p12	BALL	Atlas of Genetics and Cytogenetics in Oncology and Haematology
TRD-HOXA10	7	p15	14	q11	TALL	Atlas of Genetics and Cytogenetics in Oncology and Haematology
EEF1G-OOEP	6	q13	11	q12	TALL	Atlas of Genetics and Cytogenetics in Oncology and Haematology
IGH-ID4	6	p22	14	q32	BALL	Atlas of Genetics and Cytogenetics in Oncology and Haematology
TLX3-CDK6	5	q35	7	q21	TALL	Atlas of Genetics and Cytogenetics in Oncology and Haematology
BCL11B-TLX3 and NKX2-5	5	q35	14	q32.2	TALL	Atlas of Genetics and Cytogenetics in Oncology and Haematology
CEP85L-PDGFRB	5	q33	6	q23	TALL	Atlas of Genetics and Cytogenetics in Oncology and Haematology
ATF7IP-PDGFRB	5	q33	12	p13	BALL	Atlas of Genetics and Cytogenetics in Oncology and Haematology
NUMA1-PDGFRB	5	q33	11	q13	BALL	Atlas of Genetics and Cytogenetics in Oncology and Haematology
IGH-IL3	5	q31	14	q32	BALL	Atlas of Genetics and Cytogenetics in Oncology and Haematology
SSBP2-JAK2	5	q14.1	9	p24	BALL	Atlas of Genetics and Cytogenetics in Oncology and Haematology
RUNX1-?	4	q31	21	q22	TALL	Atlas of Genetics and Cytogenetics in Oncology and Haematology
NUP98-RAP1GDS1	4	q23	11	p15	TALL	Atlas of Genetics and Cytogenetics in Oncology and Haematology
NUP98-RAP1GDS1	4	q21	11	p15	TALL	Atlas of Genetics and Cytogenetics in Oncology and Haematology
NUP98-IQCG	3	q29	11	p15	TALL	Atlas of Genetics and Cytogenetics in Oncology and Haematology
KMT2A-EEFSEC	3	q21	11	q23	BALL	Atlas of Genetics and Cytogenetics in Oncology and Haematology
LNP1-NUP98	3	q12.2	11	p15.4	TALL	Gough_2011
FOXP1-ABL1	3	p13	9	q34.1	BALL	Atlas of Genetics and Cytogenetics in Oncology and Haematology
FOXP1-PAX5	3	p13	9	p13	BALL	Atlas of Genetics and Cytogenetics in Oncology and Haematology
INPP5D-ABL1	2	q37	9	q34	BALL	Atlas of Genetics and Cytogenetics in Oncology and Haematology
KMT2A-AFF3	2	q11	11	q23	BALL	Atlas of Genetics and Cytogenetics in Oncology and Haematology
PAX5-KIDINS220	2	p24	9	p13	BALL	Atlas of Genetics and Cytogenetics in Oncology and Haematology
IGH-BCL11A	2	p13-16	14	q32	BALL	Atlas of Genetics and Cytogenetics in Oncology and Haematology
IGK-MYC	2	p12	8	q24	BALL	Atlas of Genetics and Cytogenetics in Oncology and Haematology
PAX5-?	2	p11	9	p13	BALL	Atlas of Genetics and Cytogenetics in Oncology and Haematology
IGK-BCL2	2	p11	18	q21	BALL	Atlas of Genetics and Cytogenetics in Oncology and Haematology
TCF3-TFPT	19	p13	19	q13	BALL	Atlas of Genetics and Cytogenetics in Oncology and Haematology
IGL-BCL2	18	q21	22	q11	BALL	Atlas of Genetics and Cytogenetics in Oncology and Haematology
TCF3-HLF	17	q22	19	p13	BALL	Atlas of Genetics and Cytogenetics in Oncology and Haematology
IGH-CEBPB	14	q32	20	q13	BALL	Atlas of Genetics and Cytogenetics in Oncology and Haematology
IGH-Various Partners	14	q32	19	q13	BALL	Atlas of Genetics and Cytogenetics in Oncology and Haematology
IGH-BCL2	14	q32	18	q21	BALL	Atlas of Genetics and Cytogenetics in Oncology and Haematology
IGH-IGF2BP1	14	q32	17	q21	BALL	Atlas of Genetics and Cytogenetics in Oncology and Haematology
BHLHB1	14	q11.2	21	q22	TALL	Chiaretti_2009	TCR
TRA-OLIG2	14	q11	21	q22	TALL	Atlas of Genetics and Cytogenetics in Oncology and Haematology
NKX2-2	14	q11	20	p11	TALL	Girardi_2017	TCR
CEBPE-IGH	14	q11	14	q32	BALL	Atlas of Genetics and Cytogenetics in Oncology and Haematology
NKX2-1	14	q11	14	q13	TALL	Girardi_2017	TCR
TCF3-?	13	q14	19	p13	BALL	Atlas of Genetics and Cytogenetics in Oncology and Haematology
EWSR1-ZNF384	12	p13	22	q12	BALL	Atlas of Genetics and Cytogenetics in Oncology and Haematology
ETV6-RUNX1	12	p13	21	q22	BALL	Atlas of Genetics and Cytogenetics in Oncology and Haematology
TCF3-ZNF384	12	p13	19	p13	BALL	Atlas of Genetics and Cytogenetics in Oncology and Haematology
in ALL	12	p13	17	q11-21	BALL	Atlas of Genetics and Cytogenetics in Oncology and Haematology
TAF15-ZNF384	12	p13	17	q11	BALL	Atlas of Genetics and Cytogenetics in Oncology and Haematology
IGH-ETV6	12	p13	14	q32	BALL	Atlas of Genetics and Cytogenetics in Oncology and Haematology
IGH-MIR125B1	11	q24	14	q32	BALL	Atlas of Genetics and Cytogenetics in Oncology and Haematology
KMT2A-MAPRE1	11	q23	20	q11	BALL	Atlas of Genetics and Cytogenetics in Oncology and Haematology
KMT2A-ACER1	11	q23	19	p13.3	BALL	Atlas of Genetics and Cytogenetics in Oncology and Haematology
KMT2A-MLLT1	11	q23	19	p13	TALL	Belver_2016	oncogene
NUP98-SETBP1	11	p15	18	q12	TALL	Atlas of Genetics and Cytogenetics in Oncology and Haematology
SPI1	11	p11	14	q32	TALL	Girardi_2017	TCR
NUP98-ADD3	10	q25	11	p15	TALL	Atlas of Genetics and Cytogenetics in Oncology and Haematology
PICALM–MLLT10	10	p13	11	q14	TALL	Chiaretti_2009	oncogene
CTNNA3-ARHGAP21	10	p12	10	q21	TALL	Atlas of Genetics and Cytogenetics in Oncology and Haematology
IGH-LHX4	1	q25	14	q32	BALL	Atlas of Genetics and Cytogenetics in Oncology and Haematology
RCSD1-ABL1	1	q24	9	q34	BALL	Atlas of Genetics and Cytogenetics in Oncology and Haematology
RCSD1-ABL2	1	q24	1	q25	BALL	Atlas of Genetics and Cytogenetics in Oncology and Haematology
TCF3-PBX1	1	q23	19	p13	BALL	Atlas of Genetics and Cytogenetics in Oncology and Haematology
MEF2D	1	q22	19	p13.2	BALL	Atlas of Genetics and Cytogenetics in Oncology and Haematology
IGL-BCL9	1	q21	22	q11	BALL	Atlas of Genetics and Cytogenetics in Oncology and Haematology
BCL9-IGH	1	q21	14	q32	BALL	Atlas of Genetics and Cytogenetics in Oncology and Haematology
SFPQ-ABL1	1	p34	9	q34	BALL	Atlas of Genetics and Cytogenetics in Oncology and Haematology
TRB-TAL1	1	p32	7	q34	TALL	Atlas of Genetics and Cytogenetics in Oncology and Haematology
TAL1	1	p32	7	q24	TALL	Chiaretti_2009	TCR
?-TAL1	1	p32	5	q31	TALL	Atlas of Genetics and Cytogenetics in Oncology and Haematology
TCTA-TAL1	1	p32	3	p21	TALL	Atlas of Genetics and Cytogenetics in Oncology and Haematology
PAX5-HIPK1	1	p13	9	p12	BALL	Atlas of Genetics and Cytogenetics in Oncology and Haematology
SOURCE (This references are not the original publication where the alterations were first described but rather the source of the information): Chiaretti_2009:10.3324/haematol.2008.004150, Girardi_2017:10.1182/blood-2016-10-706465, Belver_2016:1038/nrc.2016.63., Vlierberghe_2012:10.1172/JCI61269, Gough_2011:10.1182/blood-2011-07-328880 : Atlas of Genetics and Cytogenetics in Oncology and Haematolo…

## Sheet: Table S5
Table S5. Candidate Driver SNVs and InDels
#CHROM	POS	REF	ALT	SYMBOL	Consequence	AA_change	COMPARISON	PATIENT	ROLE	STAGE	AGE_RANGE	TYPE	SUBTYPE	SUBTYPE_LABEL	PATHWAY	COHORT
12	25398266	G	T	KRAS	missense_variant	A18D	AE6512_vs_AE6513	PAT1	Act	primary	21-39	TALL	TALL_Adult_pry	TALL Adult	Ras Pathway	ADULT TALL AECC PROJECT
7	50444477	-	GAGC	IKZF1	frameshift_variant	K136RAX	AE6512_vs_AE6513	PAT1	LoF	primary	21-39	TALL	TALL_Adult_pry	TALL Adult	NF-KappaB signaling	ADULT TALL AECC PROJECT
7	50444477	A	C	IKZF1	missense_variant	K136T	AE6512_vs_AE6513	PAT1	LoF	primary	21-39	TALL	TALL_Adult_pry	TALL Adult	NF-KappaB signaling	ADULT TALL AECC PROJECT
9	139399325	G	T	NOTCH1	missense_variant	F1606L	AE6512_vs_AE6513	PAT1	Act	primary	21-39	TALL	TALL_Adult_pry	TALL Adult	Notch signaling pathway	ADULT TALL AECC PROJECT
9	139399325	-	TGGAAA	NOTCH1	inframe_insertion	-1606-1607FP	AE6512_vs_AE6513	PAT1	Act	primary	21-39	TALL	TALL_Adult_pry	TALL Adult	Notch signaling pathway	ADULT TALL AECC PROJECT
9	139399422	A	G	NOTCH1	missense_variant	L1574P	AE6512_vs_AE6513	PAT1	Act	primary	21-39	TALL	TALL_Adult_pry	TALL Adult	Notch signaling pathway	ADULT TALL AECC PROJECT
X	133511707	-	TAGTACCT	PHF6	frameshift_variant	C20CSTX	AE6512_vs_AE6513	PAT1	LoF	primary	21-39	TALL	TALL_Adult_pry	TALL Adult	Chromatin other	ADULT TALL AECC PROJECT
12	25398266	G	T	KRAS	missense_variant	A18D	AE6514_vs_AE6513	PAT1	Act	relapse	21-39	TALL	TALL_Adult_rel	TALL Adult (relapse)	Ras Pathway	ADULT TALL AECC PROJECT
7	50444477	-	GAGC	IKZF1	frameshift_variant	K136RAX	AE6514_vs_AE6513	PAT1	LoF	relapse	21-39	TALL	TALL_Adult_rel	TALL Adult (relapse)	NF-KappaB signaling	ADULT TALL AECC PROJECT
7	50444477	A	C	IKZF1	missense_variant	K136T	AE6514_vs_AE6513	PAT1	LoF	relapse	21-39	TALL	TALL_Adult_rel	TALL Adult (relapse)	NF-KappaB signaling	ADULT TALL AECC PROJECT
9	139399422	A	G	NOTCH1	missense_variant	L1574P	AE6514_vs_AE6513	PAT1	Act	relapse	21-39	TALL	TALL_Adult_rel	TALL Adult (relapse)	Notch signaling pathway	ADULT TALL AECC PROJECT
X	133511707	-	TAGTACCT	PHF6	frameshift_variant	C20CSTX	AE6514_vs_AE6513	PAT1	LoF	relapse	21-39	TALL	TALL_Adult_rel	TALL Adult (relapse)	Chromatin other	ADULT TALL AECC PROJECT
7	50468296	C	T	IKZF1	stop_gained	R469*	AE6515_vs_AE6516	PAT2	LoF	primary	21-39	TALL	TALL_Adult_pry	TALL Adult	NF-KappaB signaling	ADULT TALL AECC PROJECT
2	209113113	G	A	IDH1	missense_variant	R132C	AE6515_vs_AE6516	PAT2	Act	primary	21-39	TALL	TALL_Adult_pry	TALL Adult	Metabolism	ADULT TALL AECC PROJECT
1	115258747	C	T	NRAS	missense_variant	G12D	AE6515_vs_AE6516	PAT2	Act	primary	21-39	TALL	TALL_Adult_pry	TALL Adult	Ras Pathway	ADULT TALL AECC PROJECT
2	25467448	C	G	DNMT3A	missense_variant	G543A	AE6515_vs_AE6516	PAT2	LoF	primary	21-39	TALL	TALL_Adult_pry	TALL Adult	Epigenetics DNA modifiers	ADULT TALL AECC PROJECT
X	70347234	-	GACT	MED12	frameshift_variant	S966STX	AE6515_vs_AE6516	PAT2	LoF	primary	21-39	TALL	TALL_Adult_pry	TALL Adult	Transcription factor	ADULT TALL AECC PROJECT
7	50468296	C	T	IKZF1	stop_gained	R469*	AE6517_vs_AE6516	PAT2	LoF	relapse	21-39	TALL	TALL_Adult_rel	TALL Adult (relapse)	NF-KappaB signaling	ADULT TALL AECC PROJECT
1	115258747	C	T	NRAS	missense_variant	G12D	AE6517_vs_AE6516	PAT2	Act	relapse	21-39	TALL	TALL_Adult_rel	TALL Adult (relapse)	Ras Pathway	ADULT TALL AECC PROJECT
2	209113113	G	A	IDH1	missense_variant	R132C	AE6517_vs_AE6516	PAT2	Act	relapse	21-39	TALL	TALL_Adult_rel	TALL Adult (relapse)	Metabolism	ADULT TALL AECC PROJECT
2	25467448	C	G	DNMT3A	missense_variant	G543A	AE6517_vs_AE6516	PAT2	LoF	relapse	21-39	TALL	TALL_Adult_rel	TALL Adult (relapse)	Epigenetics DNA modifiers	ADULT TALL AECC PROJECT
X	70347234	-	GACT	MED12	frameshift_variant	S966STX	AE6517_vs_AE6516	PAT2	LoF	relapse	21-39	TALL	TALL_Adult_rel	TALL Adult (relapse)	Transcription factor	ADULT TALL AECC PROJECT
12	25378562	C	G	KRAS	missense_variant	A146P	AE6518_vs_AE6519	PAT3	Act	primary	>40	TALL	TALL_Adult_pry	TALL Adult	Ras Pathway	ADULT TALL AECC PROJECT
11	85988048	G	A	EED	stop_gained	W331*	AE6518_vs_AE6519	PAT3	LoF	primary	>40	TALL	TALL_Adult_pry	TALL Adult	Chromatin histone modifiers	ADULT TALL AECC PROJECT
9	139390859	CTGC	-	NOTCH1	frameshift_variant	VQ2443-2444X	AE6518_vs_AE6519	PAT3	Act	primary	>40	TALL	TALL_Adult_pry	TALL Adult	Notch signaling pathway	ADULT TALL AECC PROJECT
7	50468296	C	T	IKZF1	stop_gained	R469*	AE6518_vs_AE6519	PAT3	LoF	primary	>40	TALL	TALL_Adult_pry	TALL Adult	NF-KappaB signaling	ADULT TALL AECC PROJECT
9	139390850	-	GTTCTCTATC	NOTCH1	frameshift_variant	-2447-2448DREX	AE6518_vs_AE6519	PAT3	Act	primary	>40	TALL	TALL_Adult_pry	TALL Adult	Notch signaling pathway	ADULT TALL AECC PROJECT
2	209113113	G	A	IDH1	missense_variant	R132C	AE6518_vs_AE6519	PAT3	Act	primary	>40	TALL	TALL_Adult_pry	TALL Adult	Metabolism	ADULT TALL AECC PROJECT
9	139399422	A	G	NOTCH1	missense_variant	L1574P	AE6518_vs_AE6519	PAT3	Act	primary	>40	TALL	TALL_Adult_pry	TALL Adult	Notch signaling pathway	ADULT TALL AECC PROJECT
2	25463578	C	A	DNMT3A	missense_variant	D702Y	AE6518_vs_AE6519	PAT3	LoF	primary	>40	TALL	TALL_Adult_pry	TALL Adult	Epigenetics DNA modifiers	ADULT TALL AECC PROJECT
2	25467023	C	T	DNMT3A	splice_donor_variant	--	AE6518_vs_AE6519	PAT3	LoF	primary	>40	TALL	TALL_Adult_pry	TALL Adult	Epigenetics DNA modifiers	ADULT TALL AECC PROJECT
9	139390859	CTGC	-	NOTCH1	frameshift_variant	VQ2443-2444X	AE6520_vs_AE6519	PAT3	Act	relapse	>40	TALL	TALL_Adult_rel	TALL Adult (relapse)	Notch signaling pathway	ADULT TALL AECC PROJECT
9	139390865	-	G	NOTCH1	frameshift_variant	-2442-2443X	AE6520_vs_AE6519	PAT3	Act	relapse	>40	TALL	TALL_Adult_rel	TALL Adult (relapse)	Notch signaling pathway	ADULT TALL AECC PROJECT
9	139390850	-	GTTCTCTATC	NOTCH1	frameshift_variant	-2447-2448DREX	AE6520_vs_AE6519	PAT3	Act	relapse	>40	TALL	TALL_Adult_rel	TALL Adult (relapse)	Notch signaling pathway	ADULT TALL AECC PROJECT
7	50468296	C	T	IKZF1	stop_gained	R469*	AE6520_vs_AE6519	PAT3	LoF	relapse	>40	TALL	TALL_Adult_rel	TALL Adult (relapse)	NF-KappaB signaling	ADULT TALL AECC PROJECT
11	85988048	G	A	EED	stop_gained	W331*	AE6520_vs_AE6519	PAT3	LoF	relapse	>40	TALL	TALL_Adult_rel	TALL Adult (relapse)	Chromatin histone modifiers	ADULT TALL AECC PROJECT
2	209113113	G	A	IDH1	missense_variant	R132C	AE6520_vs_AE6519	PAT3	Act	relapse	>40	TALL	TALL_Adult_rel	TALL Adult (relapse)	Metabolism	ADULT TALL AECC PROJECT
12	25378562	C	G	KRAS	missense_variant	A146P	AE6520_vs_AE6519	PAT3	Act	relapse	>40	TALL	TALL_Adult_rel	TALL Adult (relapse)	Ras Pathway	ADULT TALL AECC PROJECT
2	25463578	C	A	DNMT3A	missense_variant	D702Y	AE6520_vs_AE6519	PAT3	LoF	relapse	>40	TALL	TALL_Adult_rel	TALL Adult (relapse)	Epigenetics DNA modifiers	ADULT TALL AECC PROJECT
9	139399422	A	G	NOTCH1	missense_variant	L1574P	AE6520_vs_AE6519	PAT3	Act	relapse	>40	TALL	TALL_Adult_rel	TALL Adult (relapse)	Notch signaling pathway	ADULT TALL AECC PROJECT
2	25467023	C	T	DNMT3A	splice_donor_variant	--	AE6520_vs_AE6519	PAT3	LoF	relapse	>40	TALL	TALL_Adult_rel	TALL Adult (relapse)	Epigenetics DNA modifiers	ADULT TALL AECC PROJECT
X	66766357	-	GGCGGCGGCGGCGGCGGC	AR	inframe_insertion	-456-457GGGGGG	AE6521_vs_AE6522	PAT4	Act	primary	>40	TALL	TALL_Adult_pry	TALL Adult	Gonadotropin-releasing hormone receptor pathway	ADULT TALL AECC PROJECT
X	70356242	C	T	MED12	stop_gained	R1713*	AE6521_vs_AE6522	PAT4	LoF	primary	>40	TALL	TALL_Adult_pry	TALL Adult	Transcription factor	ADULT TALL AECC PROJECT
9	139399293	-	GTT	NOTCH1	protein_altering_variant	F1617LT	AE6521_vs_AE6522	PAT4	Act	primary	>40	TALL	TALL_Adult_pry	TALL Adult	Notch signaling pathway	ADULT TALL AECC PROJECT
21	44514831	G	A	U2AF1	missense_variant	P139L	AE6521_vs_AE6522	PAT4	ambiguous	primary	>40	TALL	TALL_Adult_pry	TALL Adult	Splicing	ADULT TALL AECC PROJECT
12	25378561	G	A	KRAS	missense_variant	A146V	AE6521_vs_AE6522	PAT4	Act	primary	>40	TALL	TALL_Adult_pry	TALL Adult	Ras Pathway	ADULT TALL AECC PROJECT
9	139390791	G	T	NOTCH1	stop_gained	S2467*	AE6521_vs_AE6522	PAT4	Act	primary	>40	TALL	TALL_Adult_pry	TALL Adult	Notch signaling pathway	ADULT TALL AECC PROJECT
X	133551202	T	G	PHF6	missense_variant	C280G	AE6521_vs_AE6522	PAT4	LoF	primary	>40	TALL	TALL_Adult_pry	TALL Adult	Chromatin other	ADULT TALL AECC PROJECT
21	44524453	C	A	U2AF1	missense_variant	R35L	AE6521_vs_AE6522	PAT4	ambiguous	primary	>40	TALL	TALL_Adult_pry	TALL Adult	Splicing	ADULT TALL AECC PROJECT
17	7577548	C	T	TP53	missense_variant	G245S	AE6521_vs_AE6522	PAT4	LoF	primary	>40	TALL	TALL_Adult_pry	TALL Adult	p53 pathway	ADULT TALL AECC PROJECT
X	66766357	-	GGCGGCGGCGGCGGCGGC	AR	inframe_insertion	-456-457GGGGGG	AE6523_vs_AE6522	PAT4	Act	relapse	>40	TALL	TALL_Adult_rel	TALL Adult (relapse)	Gonadotropin-releasing hormone receptor pathway	ADULT TALL AECC PROJECT
9	139399293	-	GTT	NOTCH1	protein_altering_variant	F1617LT	AE6523_vs_AE6522	PAT4	Act	relapse	>40	TALL	TALL_Adult_rel	TALL Adult (relapse)	Notch signaling pathway	ADULT TALL AECC PROJECT
X	70356242	C	T	MED12	stop_gained	R1713*	AE6523_vs_AE6522	PAT4	LoF	relapse	>40	TALL	TALL_Adult_rel	TALL Adult (relapse)	Transcription factor	ADULT TALL AECC PROJECT
X	133551202	T	G	PHF6	missense_variant	C280G	AE6523_vs_AE6522	PAT4	LoF	relapse	>40	TALL	TALL_Adult_rel	TALL Adult (relapse)	Chromatin other	ADULT TALL AECC PROJECT
12	25378561	G	A	KRAS	missense_variant	A146V	AE6523_vs_AE6522	PAT4	Act	relapse	>40	TALL	TALL_Adult_rel	TALL Adult (relapse)	Ras Pathway	ADULT TALL AECC PROJECT
9	139390791	G	T	NOTCH1	stop_gained	S2467*	AE6523_vs_AE6522	PAT4	Act	relapse	>40	TALL	TALL_Adult_rel	TALL Adult (relapse)	Notch signaling pathway	ADULT TALL AECC PROJECT
21	44514831	G	A	U2AF1	missense_variant	P139L	AE6523_vs_AE6522	PAT4	ambiguous	relapse	>40	TALL	TALL_Adult_rel	TALL Adult (relapse)	Splicing	ADULT TALL AECC PROJECT
21	44524453	C	A	U2AF1	missense_variant	R35L	AE6523_vs_AE6522	PAT4	ambiguous	relapse	>40	TALL	TALL_Adult_rel	TALL Adult (relapse)	Splicing	ADULT TALL AECC PROJECT
17	7577548	C	T	TP53	missense_variant	G245S	AE6523_vs_AE6522	PAT4	LoF	relapse	>40	TALL	TALL_Adult_rel	TALL Adult (relapse)	p53 pathway	ADULT TALL AECC PROJECT
17	30303572	C	T	SUZ12	stop_gained	R286*	AE6524_vs_AE6525	PAT5	LoF	primary	>40	TALL	TALL_Adult_pry	TALL Adult	Chromatin histone modifiers	ADULT TALL AECC PROJECT
20	31022537	CCCTGAGCCC	-	ASXL1	frameshift_variant	HPEP674-677X	AE6524_vs_AE6525	PAT5	LoF	primary	>40	TALL	TALL_Adult_pry	TALL Adult	Chromatin other	ADULT TALL AECC PROJECT
5	35874572	TAACCA	-	IL7R	inframe_deletion	LTI243-245L	AE6524_vs_AE6525	PAT5	Act	primary	>40	TALL	TALL_Adult_pry	TALL Adult	JAK/STAT signaling pathway	ADULT TALL AECC PROJECT
X	133549136	C	T	PHF6	stop_gained	R274*	AE6524_vs_AE6525	PAT5	LoF	primary	>40	TALL	TALL_Adult_pry	TALL Adult	Chromatin other	ADULT TALL AECC PROJECT
19	17945969	C	T	JAK3	missense_variant	R657Q	AE6524_vs_AE6525	PAT5	Act	primary	>40	TALL	TALL_Adult_pry	TALL Adult	JAK/STAT signaling pathway	ADULT TALL AECC PROJECT
9	139390794	-	TA	NOTCH1	frameshift_variant	T2466TX	AE6524_vs_AE6525	PAT5	Act	primary	>40	TALL	TALL_Adult_pry	TALL Adult	Notch signaling pathway	ADULT TALL AECC PROJECT
2	25463540	-	G	DNMT3A	frameshift_variant	-714-715X	AE6524_vs_AE6525	PAT5	LoF	primary	>40	TALL	TALL_Adult_pry	TALL Adult	Epigenetics DNA modifiers	ADULT TALL AECC PROJECT
9	139399368	-	GAATAA	NOTCH1	inframe_insertion	F1592FYS	AE6524_vs_AE6525	PAT5	Act	primary	>40	TALL	TALL_Adult_pry	TALL Adult	Notch signaling pathway	ADULT TALL AECC PROJECT
3	77626709	G	T	ROBO2	missense_variant	V774F	AE6524_vs_AE6525	PAT5	LoF	primary	>40	TALL	TALL_Adult_pry	TALL Adult	Signaling by ROBO receptors	ADULT TALL AECC PROJECT
17	30303572	C	T	SUZ12	stop_gained	R286*	AE6526_vs_AE6525	PAT5	LoF	relapse	>40	TALL	TALL_Adult_rel	TALL Adult (relapse)	Chromatin histone modifiers	ADULT TALL AECC PROJECT
5	35874572	TAACCA	-	IL7R	inframe_deletion	LTI243-245L	AE6526_vs_AE6525	PAT5	Act	relapse	>40	TALL	TALL_Adult_rel	TALL Adult (relapse)	JAK/STAT signaling pathway	ADULT TALL AECC PROJECT
19	17945969	C	T	JAK3	missense_variant	R657Q	AE6526_vs_AE6525	PAT5	Act	relapse	>40	TALL	TALL_Adult_rel	TALL Adult (relapse)	JAK/STAT signaling pathway	ADULT TALL AECC PROJECT
3	77626709	G	T	ROBO2	missense_variant	V774F	AE6526_vs_AE6525	PAT5	LoF	relapse	>40	TALL	TALL_Adult_rel	TALL Adult (relapse)	Signaling by ROBO receptors	ADULT TALL AECC PROJECT
2	25463540	-	G	DNMT3A	frameshift_variant	-714-715X	AE6526_vs_AE6525	PAT5	LoF	relapse	>40	TALL	TALL_Adult_rel	TALL Adult (relapse)	Epigenetics DNA modifiers	ADULT TALL AECC PROJECT
X	133549136	C	T	PHF6	stop_gained	R274*	AE6526_vs_AE6525	PAT5	LoF	relapse	>40	TALL	TALL_Adult_rel	TALL Adult (relapse)	Chromatin other	ADULT TALL AECC PROJECT
14	99641544	CTC	-	BCL11B	inframe_deletion	E543-	AE6527_vs_AE6528	PAT6	LoF	primary	21-39	TALL	TALL_Adult_pry	TALL Adult	NF-KappaB signaling	ADULT TALL AECC PROJECT
1	53793514	A	C	LRP8	missense_variant	L24R	AE6527_vs_AE6528	PAT6	Act	primary	21-39	TALL	TALL_Adult_pry	TALL Adult	Metabolism	ADULT TALL AECC PROJECT
9	139399409	CAC	-	NOTCH1	inframe_deletion	V1578-	AE6527_vs_AE6528	PAT6	Act	primary	21-39	TALL	TALL_Adult_pry	TALL Adult	Notch signaling pathway	ADULT TALL AECC PROJECT
16	9012907	-	A	USP7	frameshift_variant	F234FX	AE6527_vs_AE6528	PAT6	Act	primary	21-39	TALL	TALL_Adult_pry	TALL Adult	Ubiquitin proteasome pathway	ADULT TALL AECC PROJECT
16	9012907	-	A	USP7	frameshift_variant	F234FX	AE6529_vs_AE6528	PAT6	Act	relapse	21-39	TALL	TALL_Adult_rel	TALL Adult (relapse)	Ubiquitin proteasome pathway	ADULT TALL AECC PROJECT
10	104850742	C	T	NT5C2	missense_variant	S408N	AE6529_vs_AE6528	PAT6	Act	relapse	21-39	TALL	TALL_Adult_rel	TALL Adult (relapse)	Pyrimidine/purine metabolism	ADULT TALL AECC PROJECT
4	153249384	C	T	FBXW7	missense_variant	R465H	AE6529_vs_AE6528	PAT6	LoF	relapse	21-39	TALL	TALL_Adult_rel	TALL Adult (relapse)	Notch signaling pathway	ADULT TALL AECC PROJECT
9	139399422	A	G	NOTCH1	missense_variant	L1574P	AE6530_vs_AE6531	PAT7	Act	primary	21-39	TALL	TALL_Adult_pry	TALL Adult	Notch signaling pathway	ADULT TALL AECC PROJECT
X	133549081	ATCA	-	PHF6	frameshift_variant	TS255-256X	AE6530_vs_AE6531	PAT7	LoF	primary	21-39	TALL	TALL_Adult_pry	TALL Adult	Chromatin other	ADULT TALL AECC PROJECT
9	139399422	A	G	NOTCH1	missense_variant	L1574P	AE6532_vs_AE6531	PAT7	Act	relapse	21-39	TALL	TALL_Adult_rel	TALL Adult (relapse)	Notch signaling pathway	ADULT TALL AECC PROJECT
X	133549081	ATCA	-	PHF6	frameshift_variant	TS255-256X	AE6532_vs_AE6531	PAT7	LoF	relapse	21-39	TALL	TALL_Adult_rel	TALL Adult (relapse)	Chromatin other	ADULT TALL AECC PROJECT
17	7579368	A	C	TP53	missense_variant	Y107D	AE6532_vs_AE6531	PAT7	LoF	relapse	21-39	TALL	TALL_Adult_rel	TALL Adult (relapse)	p53 pathway	ADULT TALL AECC PROJECT
9	139397700	C	G	NOTCH1	missense_variant	A1701P	AE6533_vs_AE6534	PAT8	Act	primary	21-39	TALL	TALL_Adult_pry	TALL Adult	Notch signaling pathway	ADULT TALL AECC PROJECT
7	151962168	C	A	KMT2C	missense_variant	R380L	AE6533_vs_AE6534	PAT8	LoF	primary	21-39	TALL	TALL_Adult_pry	TALL Adult	Chromatin histone modifiers	ADULT TALL AECC PROJECT
14	99724072	G	-	BCL11B	frameshift_variant	L55X	AE6533_vs_AE6534	PAT8	LoF	primary	21-39	TALL	TALL_Adult_pry	TALL Adult	NF-KappaB signaling	ADULT TALL AECC PROJECT
16	9012953	G	A	USP7	stop_gained	Q219*	AE6533_vs_AE6534	PAT8	Act	primary	21-39	TALL	TALL_Adult_pry	TALL Adult	Ubiquitin proteasome pathway	ADULT TALL AECC PROJECT
7	151962168	C	A	KMT2C	missense_variant	R380L	AE6535_vs_AE6534	PAT8	LoF	relapse	21-39	TALL	TALL_Adult_rel	TALL Adult (relapse)	Chromatin histone modifiers	ADULT TALL AECC PROJECT
16	9010363	C	G	USP7	missense_variant	R301P	AE6535_vs_AE6534	PAT8	Act	relapse	21-39	TALL	TALL_Adult_rel	TALL Adult (relapse)	Ubiquitin proteasome pathway	ADULT TALL AECC PROJECT
19	11123707	C	T	SMARCA4	missense_variant	T786I	AE6535_vs_AE6534	PAT8	LoF	relapse	21-39	TALL	TALL_Adult_rel	TALL Adult (relapse)	Wnt signaling pathway	ADULT TALL AECC PROJECT
4	153249385	G	A	FBXW7	missense_variant	R465C	AE6535_vs_AE6534	PAT8	LoF	relapse	21-39	TALL	TALL_Adult_rel	TALL Adult (relapse)	Notch signaling pathway	ADULT TALL AECC PROJECT
9	139399326	-	GGCCCC	NOTCH1	protein_altering_variant	F1606LGP	AE6535_vs_AE6534	PAT8	Act	relapse	21-39	TALL	TALL_Adult_rel	TALL Adult (relapse)	Notch signaling pathway	ADULT TALL AECC PROJECT
X	133547563	C	G	PHF6	stop_gained	S154*	AE6536_vs_AE6537	PAT9	LoF	primary	>40	TALL	TALL_Adult_pry	TALL Adult	Chromatin other	ADULT TALL AECC PROJECT
3	77626682	G	T	ROBO2	stop_gained	G765*	AE6536_vs_AE6537	PAT9	LoF	primary	>40	TALL	TALL_Adult_pry	TALL Adult	Signaling by ROBO receptors	ADULT TALL AECC PROJECT
1	22175461	G	A	HSPG2	missense_variant	R2504C	AE6536_vs_AE6537	PAT9		primary	>40	TALL	TALL_Adult_pry	TALL Adult	Interleukin signaling pathway	ADULT TALL AECC PROJECT
9	139390864	C	G	NOTCH1	missense_variant	V2443L	AE6536_vs_AE6537	PAT9	Act	primary	>40	TALL	TALL_Adult_pry	TALL Adult	Notch signaling pathway	ADULT TALL AECC PROJECT
9	139390863	-	AA	NOTCH1	frameshift_variant	V2443VX	AE6536_vs_AE6537	PAT9	Act	primary	>40	TALL	TALL_Adult_pry	TALL Adult	Notch signaling pathway	ADULT TALL AECC PROJECT
1	22175461	G	A	HSPG2	missense_variant	R2504C	AE6538_vs_AE6537	PAT9		relapse	>40	TALL	TALL_Adult_rel	TALL Adult (relapse)	Interleukin signaling pathway	ADULT TALL AECC PROJECT
9	139390864	C	G	NOTCH1	missense_variant	V2443L	AE6538_vs_AE6537	PAT9	Act	relapse	>40	TALL	TALL_Adult_rel	TALL Adult (relapse)	Notch signaling pathway	ADULT TALL AECC PROJECT
9	139390863	-	AA	NOTCH1	frameshift_variant	V2443VX	AE6538_vs_AE6537	PAT9	Act	relapse	>40	TALL	TALL_Adult_rel	TALL Adult (relapse)	Notch signaling pathway	ADULT TALL AECC PROJECT
X	133547563	C	G	PHF6	stop_gained	S154*	AE6538_vs_AE6537	PAT9	LoF	relapse	>40	TALL	TALL_Adult_rel	TALL Adult (relapse)	Chromatin other	ADULT TALL AECC PROJECT
12	57532310	C	T	LRP1	missense_variant	R46W	AE6538_vs_AE6537	PAT9	Act	relapse	>40	TALL	TALL_Adult_rel	TALL Adult (relapse)	Metabolism	ADULT TALL AECC PROJECT
3	77626682	G	T	ROBO2	stop_gained	G765*	AE6538_vs_AE6537	PAT9	LoF	relapse	>40	TALL	TALL_Adult_rel	TALL Adult (relapse)	Signaling by ROBO receptors	ADULT TALL AECC PROJECT
19	17942142	-	CCA	JAK3	protein_altering_variant	E958DG	AE6539_vs_AE6540	PAT10	Act	primary	>40	TALL	TALL_Adult_pry	TALL Adult	JAK/STAT signaling pathway	ADULT TALL AECC PROJECT
9	139399365	A	G	NOTCH1	missense_variant	L1593P	AE6539_vs_AE6540	PAT10	Act	primary	>40	TALL	TALL_Adult_pry	TALL Adult	Notch signaling pathway	ADULT TALL AECC PROJECT
X	133551280	GGAGTACAAGACAAA	-	PHF6	inframe_deletion	GVQDK306-310-	AE6539_vs_AE6540	PAT10	LoF	primary	>40	TALL	TALL_Adult_pry	TALL Adult	Chromatin other	ADULT TALL AECC PROJECT
17	29559749	-	ATTCGGGCGCC	NF1	frameshift_variant	-1115-1116IRAX	AE6539_vs_AE6540	PAT10	LoF	primary	>40	TALL	TALL_Adult_pry	TALL Adult	Ras Pathway	ADULT TALL AECC PROJECT
17	30267491	AACA	-	SUZ12	frameshift_variant	RT124-125X	AE6539_vs_AE6540	PAT10	LoF	primary	>40	TALL	TALL_Adult_pry	TALL Adult	Chromatin histone modifiers	ADULT TALL AECC PROJECT
X	133551280	GGAGTACAAGACAAA	-	PHF6	inframe_deletion	GVQDK306-310-	AE6541_vs_AE6540	PAT10	LoF	relapse	>40	TALL	TALL_Adult_rel	TALL Adult (relapse)	Chromatin other	ADULT TALL AECC PROJECT
17	29559749	-	ATTCGGGCGCC	NF1	frameshift_variant	-1115-1116IRAX	AE6541_vs_AE6540	PAT10	LoF	relapse	>40	TALL	TALL_Adult_rel	TALL Adult (relapse)	Ras Pathway	ADULT TALL AECC PROJECT
17	30267491	AACA	-	SUZ12	frameshift_variant	RT124-125X	AE6541_vs_AE6540	PAT10	LoF	relapse	>40	TALL	TALL_Adult_rel	TALL Adult (relapse)	Chromatin histone modifiers	ADULT TALL AECC PROJECT
16	9014214	A	T	USP7	splice_donor_variant	--	AE6542_vs_AE6543	PAT11	Act	primary	21-39	TALL	TALL_Adult_pry	TALL Adult	Ubiquitin proteasome pathway	ADULT TALL AECC PROJECT
19	54652263	C	-	CNOT3	frameshift_variant	G425X	AE6542_vs_AE6543	PAT11	LoF	primary	21-39	TALL	TALL_Adult_pry	TALL Adult	RNA abundance	ADULT TALL AECC PROJECT
4	153249384	C	T	FBXW7	missense_variant	R465H	AE6542_vs_AE6543	PAT11	LoF	primary	21-39	TALL	TALL_Adult_pry	TALL Adult	Notch signaling pathway	ADULT TALL AECC PROJECT
3	178916930	G	T	PIK3CA	missense_variant	G106V	AE6542_vs_AE6543	PAT11	Act	primary	21-39	TALL	TALL_Adult_pry	TALL Adult	PI3 kinase pathway	ADULT TALL AECC PROJECT
4	109010405	TTTA	-	LEF1	frameshift_variant	NK140-141X	AE6542_vs_AE6543	PAT11	Act	primary	21-39	TALL	TALL_Adult_pry	TALL Adult	Wnt signaling pathway	ADULT TALL AECC PROJECT
16	9014214	A	T	USP7	splice_donor_variant	--	AE6544_vs_AE6543	PAT11	Act	relapse	21-39	TALL	TALL_Adult_rel	TALL Adult (relapse)	Ubiquitin proteasome pathway	ADULT TALL AECC PROJECT
19	54652263	C	-	CNOT3	frameshift_variant	G425X	AE6544_vs_AE6543	PAT11	LoF	relapse	21-39	TALL	TALL_Adult_rel	TALL Adult (relapse)	RNA abundance	ADULT TALL AECC PROJECT
4	109010405	TTTA	-	LEF1	frameshift_variant	NK140-141X	AE6544_vs_AE6543	PAT11	Act	relapse	21-39	TALL	TALL_Adult_rel	TALL Adult (relapse)	Wnt signaling pathway	ADULT TALL AECC PROJECT
4	153249384	C	T	FBXW7	missense_variant	R465H	AE6544_vs_AE6543	PAT11	LoF	relapse	21-39	TALL	TALL_Adult_rel	TALL Adult (relapse)	Notch signaling pathway	ADULT TALL AECC PROJECT
3	178916930	G	T	PIK3CA	missense_variant	G106V	AE6544_vs_AE6543	PAT11	Act	relapse	21-39	TALL	TALL_Adult_rel	TALL Adult (relapse)	PI3 kinase pathway	ADULT TALL AECC PROJECT
1	115258747	C	A	NRAS	missense_variant	G12V	AE6545_vs_AE6546	PAT12	Act	primary	21-39	TALL	TALL_Adult_pry	TALL Adult	Ras Pathway	ADULT TALL AECC PROJECT
X	133551319	C	T	PHF6	stop_gained	R319*	AE6545_vs_AE6546	PAT12	LoF	primary	21-39	TALL	TALL_Adult_pry	TALL Adult	Chromatin other	ADULT TALL AECC PROJECT
19	17943642	-	AGGTTCCCC	JAK3	protein_altering_variant	I816MGNL	AE6545_vs_AE6546	PAT12	Act	primary	21-39	TALL	TALL_Adult_pry	TALL Adult	JAK/STAT signaling pathway	ADULT TALL AECC PROJECT
X	41007713	C	A	USP9X	missense_variant	A504E	AE6545_vs_AE6546	PAT12	LoF	primary	21-39	TALL	TALL_Adult_pry	TALL Adult	Ubiquitin proteasome pathway	ADULT TALL AECC PROJECT
10	89717671	-	A	PTEN	frameshift_variant	T232TX	AE6545_vs_AE6546	PAT12	LoF	primary	21-39	TALL	TALL_Adult_pry	TALL Adult	PI3 kinase pathway	ADULT TALL AECC PROJECT
12	12022521	-	CCGC	ETV6	frameshift_variant	I209IRX	AE6545_vs_AE6546	PAT12	LoF	primary	21-39	TALL	TALL_Adult_pry	TALL Adult	Transcriptional misregulation in cancer	ADULT TALL AECC PROJECT
1	115258747	C	A	NRAS	missense_variant	G12V	AE6547_vs_AE6546	PAT12	Act	relapse	21-39	TALL	TALL_Adult_rel	TALL Adult (relapse)	Ras Pathway	ADULT TALL AECC PROJECT
X	133551319	C	T	PHF6	stop_gained	R319*	AE6547_vs_AE6546	PAT12	LoF	relapse	21-39	TALL	TALL_Adult_rel	TALL Adult (relapse)	Chromatin other	ADULT TALL AECC PROJECT
X	41007713	C	A	USP9X	missense_variant	A504E	AE6547_vs_AE6546	PAT12	LoF	relapse	21-39	TALL	TALL_Adult_rel	TALL Adult (relapse)	Ubiquitin proteasome pathway	ADULT TALL AECC PROJECT
12	12022521	-	CCGC	ETV6	frameshift_variant	I209IRX	AE6547_vs_AE6546	PAT12	LoF	relapse	21-39	TALL	TALL_Adult_rel	TALL Adult (relapse)	Transcriptional misregulation in cancer	ADULT TALL AECC PROJECT
10	89717671	-	A	PTEN	frameshift_variant	T232TX	AE6547_vs_AE6546	PAT12	LoF	relapse	21-39	TALL	TALL_Adult_rel	TALL Adult (relapse)	PI3 kinase pathway	ADULT TALL AECC PROJECT
19	17943642	-	AGGTTCCCC	JAK3	protein_altering_variant	I816MGNL	AE6547_vs_AE6546	PAT12	Act	relapse	21-39	TALL	TALL_Adult_rel	TALL Adult (relapse)	JAK/STAT signaling pathway	ADULT TALL AECC PROJECT
11	32417943	-	G	WT1	frameshift_variant	R370RX	AE6548_vs_AE6549	PAT13	LoF	primary	21-39	TALL	TALL_Adult_pry	TALL Adult	Transcription factor	ADULT TALL AECC PROJECT
1	53793514	A	C	LRP8	missense_variant	L24R	AE6548_vs_AE6549	PAT13	Act	primary	21-39	TALL	TALL_Adult_pry	TALL Adult	Metabolism	ADULT TALL AECC PROJECT
9	139397648	A	G	NOTCH1	missense_variant	I1718T	AE6548_vs_AE6549	PAT13	Act	primary	21-39	TALL	TALL_Adult_pry	TALL Adult	Notch signaling pathway	ADULT TALL AECC PROJECT
19	10939931	-	TGTACCCGGAGGGATGA	DNM2	frameshift_variant	-759-760CTRRDX	AE6548_vs_AE6549	PAT13	LoF	primary	21-39	TALL	TALL_Adult_pry	TALL Adult	Notch signaling pathway	ADULT TALL AECC PROJECT
9	139399403	-	GGAATTAGGGCC	NOTCH1	inframe_insertion	-1580-1581GPNS	AE6548_vs_AE6549	PAT13	Act	primary	21-39	TALL	TALL_Adult_pry	TALL Adult	Notch signaling pathway	ADULT TALL AECC PROJECT
17	7577563	T	A	TP53	missense_variant	S240C	AE6548_vs_AE6549	PAT13	LoF	primary	21-39	TALL	TALL_Adult_pry	TALL Adult	p53 pathway	ADULT TALL AECC PROJECT
9	139400005	G	A	NOTCH1	missense_variant	A1448V	AE6548_vs_AE6549	PAT13	Act	primary	21-39	TALL	TALL_Adult_pry	TALL Adult	Notch signaling pathway	ADULT TALL AECC PROJECT
16	67645902	G	A	CTCF	missense_variant	R277Q	AE6548_vs_AE6549	PAT13	LoF	primary	21-39	TALL	TALL_Adult_pry	TALL Adult	Chromatin other	ADULT TALL AECC PROJECT
9	139400005	-	AAGACAAGTACCCTAAAAACCTTAAAA	NOTCH1	inframe_insertion	A1448AFKVFRVLVL	AE6548_vs_AE6549	PAT13	Act	primary	21-39	TALL	TALL_Adult_pry	TALL Adult	Notch signaling pathway	ADULT TALL AECC PROJECT
9	139390864	-	GGGAGCTTGGC	NOTCH1	frameshift_variant	V2443GQAPX	AE6548_vs_AE6549	PAT13	Act	primary	21-39	TALL	TALL_Adult_pry	TALL Adult	Notch signaling pathway	ADULT TALL AECC PROJECT
11	32417912	-	C	WT1	frameshift_variant	-380-381X	AE6548_vs_AE6549	PAT13	LoF	primary	21-39	TALL	TALL_Adult_pry	TALL Adult	Transcription factor	ADULT TALL AECC PROJECT
11	32417914	G	C	WT1	missense_variant	R380G	AE6548_vs_AE6549	PAT13	LoF	primary	21-39	TALL	TALL_Adult_pry	TALL Adult	Transcription factor	ADULT TALL AECC PROJECT
11	118347519	G	A	KMT2A	splice_acceptor_variant	--	AE6548_vs_AE6549	PAT13	LoF	primary	21-39	TALL	TALL_Adult_pry	TALL Adult	Chromatin histone modifiers	ADULT TALL AECC PROJECT
8	128750680	AC	CA	MYC	missense_variant	T73H	AE6548_vs_AE6549	PAT13	Act	primary	21-39	TALL	TALL_Adult_pry	TALL Adult	Notch signaling pathway	ADULT TALL AECC PROJECT
1	115258748	C	T	NRAS	missense_variant	G12S	AE6548_vs_AE6549	PAT13	Act	primary	21-39	TALL	TALL_Adult_pry	TALL Adult	Ras Pathway	ADULT TALL AECC PROJECT
1	53793514	A	C	LRP8	missense_variant	L24R	AE6550_vs_AE6549	PAT13	Act	relapse	21-39	TALL	TALL_Adult_rel	TALL Adult (relapse)	Metabolism	ADULT TALL AECC PROJECT
9	139399403	-	GGAATTAGGGCC	NOTCH1	inframe_insertion	-1580-1581GPNS	AE6550_vs_AE6549	PAT13	Act	relapse	21-39	TALL	TALL_Adult_rel	TALL Adult (relapse)	Notch signaling pathway	ADULT TALL AECC PROJECT
8	128750680	AC	CA	MYC	missense_variant	T73H	AE6550_vs_AE6549	PAT13	Act	relapse	21-39	TALL	TALL_Adult_rel	TALL Adult (relapse)	Notch signaling pathway	ADULT TALL AECC PROJECT
9	139390864	-	GGGAGCTTGGC	NOTCH1	frameshift_variant	V2443GQAPX	AE6550_vs_AE6549	PAT13	Act	relapse	21-39	TALL	TALL_Adult_rel	TALL Adult (relapse)	Notch signaling pathway	ADULT TALL AECC PROJECT
11	32417912	-	C	WT1	frameshift_variant	-380-381X	AE6550_vs_AE6549	PAT13	LoF	relapse	21-39	TALL	TALL_Adult_rel	TALL Adult (relapse)	Transcription factor	ADULT TALL AECC PROJECT
11	32417914	G	C	WT1	missense_variant	R380G	AE6550_vs_AE6549	PAT13	LoF	relapse	21-39	TALL	TALL_Adult_rel	TALL Adult (relapse)	Transcription factor	ADULT TALL AECC PROJECT
1	115258748	C	T	NRAS	missense_variant	G12S	AE6550_vs_AE6549	PAT13	Act	relapse	21-39	TALL	TALL_Adult_rel	TALL Adult (relapse)	Ras Pathway	ADULT TALL AECC PROJECT
9	139399344	A	G	NOTCH1	missense_variant	L1600P	AE6551_vs_AE6552	PAT14	Act	primary	>40	TALL	TALL_Adult_pry	TALL Adult	Notch signaling pathway	ADULT TALL AECC PROJECT
19	11132516	G	T	SMARCA4	missense_variant	G911V	AE6553_vs_AE6552	PAT14	LoF	relapse	>40	TALL	TALL_Adult_rel	TALL Adult (relapse)	Wnt signaling pathway	ADULT TALL AECC PROJECT
19	11132518	A	T	SMARCA4	missense_variant	T912S	AE6553_vs_AE6552	PAT14	LoF	relapse	>40	TALL	TALL_Adult_rel	TALL Adult (relapse)	Wnt signaling pathway	ADULT TALL AECC PROJECT
19	11141507	G	A	SMARCA4	missense_variant	G1162S	AE6553_vs_AE6552	PAT14	LoF	relapse	>40	TALL	TALL_Adult_rel	TALL Adult (relapse)	Wnt signaling pathway	ADULT TALL AECC PROJECT
10	104852955	C	T	NT5C2	missense_variant	R367Q	AE6553_vs_AE6552	PAT14	Act	relapse	>40	TALL	TALL_Adult_rel	TALL Adult (relapse)	Pyrimidine/purine metabolism	ADULT TALL AECC PROJECT
9	139399344	A	G	NOTCH1	missense_variant	L1600P	AE6553_vs_AE6552	PAT14	Act	relapse	>40	TALL	TALL_Adult_rel	TALL Adult (relapse)	Notch signaling pathway	ADULT TALL AECC PROJECT
16	3860630	TATTCTT	-	CREBBP	frameshift_variant	KNT315-317X	AE6554_vs_AE6555	PAT15	LoF	primary	21-39	TALL	TALL_Adult_pry	TALL Adult	Wnt signaling pathway	ADULT TALL AECC PROJECT
9	139396203	G	A	NOTCH1	missense_variant	P1879S	AE6554_vs_AE6555	PAT15	Act	primary	21-39	TALL	TALL_Adult_pry	TALL Adult	Notch signaling pathway	ADULT TALL AECC PROJECT
9	139391869	C	T	NOTCH1	missense_variant	D2108N	AE6554_vs_AE6555	PAT15	Act	primary	21-39	TALL	TALL_Adult_pry	TALL Adult	Notch signaling pathway	ADULT TALL AECC PROJECT
9	139399368	A	G	NOTCH1	missense_variant	F1592S	AE6554_vs_AE6555	PAT15	Act	primary	21-39	TALL	TALL_Adult_pry	TALL Adult	Notch signaling pathway	ADULT TALL AECC PROJECT
X	70361098	CAG	-	MED12	inframe_deletion	Q2096-	AE6556_vs_AE6555	PAT15	LoF	relapse	21-39	TALL	TALL_Adult_rel	TALL Adult (relapse)	Transcription factor	ADULT TALL AECC PROJECT
9	139396203	G	A	NOTCH1	missense_variant	P1879S	AE6556_vs_AE6555	PAT15	Act	relapse	21-39	TALL	TALL_Adult_rel	TALL Adult (relapse)	Notch signaling pathway	ADULT TALL AECC PROJECT
16	3860630	TATTCTT	-	CREBBP	frameshift_variant	KNT315-317X	AE6556_vs_AE6555	PAT15	LoF	relapse	21-39	TALL	TALL_Adult_rel	TALL Adult (relapse)	Wnt signaling pathway	ADULT TALL AECC PROJECT
9	139399368	A	G	NOTCH1	missense_variant	F1592S	AE6556_vs_AE6555	PAT15	Act	relapse	21-39	TALL	TALL_Adult_rel	TALL Adult (relapse)	Notch signaling pathway	ADULT TALL AECC PROJECT
9	139391869	C	T	NOTCH1	missense_variant	D2108N	AE6556_vs_AE6555	PAT15	Act	relapse	21-39	TALL	TALL_Adult_rel	TALL Adult (relapse)	Notch signaling pathway	ADULT TALL AECC PROJECT
9	139390978	G	A	NOTCH1	stop_gained	Q2405*	AE6558_vs_AE6559	PAT16	Act	primary	21-39	TALL	TALL_Adult_pry	TALL Adult	Notch signaling pathway	ADULT TALL AECC PROJECT
9	139399368	-	GGC	NOTCH1	protein_altering_variant	F1592LP	AE6558_vs_AE6559	PAT16	Act	primary	21-39	TALL	TALL_Adult_pry	TALL Adult	Notch signaling pathway	ADULT TALL AECC PROJECT
X	70338696	AGA	-	MED12	inframe_deletion	QK31-32Q	AE6558_vs_AE6559	PAT16	LoF	primary	21-39	TALL	TALL_Adult_pry	TALL Adult	Transcription factor	ADULT TALL AECC PROJECT
10	104857107	G	C	NT5C2	missense_variant	R238G	AE6560_vs_AE6559	PAT16	Act	relapse	21-39	TALL	TALL_Adult_rel	TALL Adult (relapse)	Pyrimidine/purine metabolism	ADULT TALL AECC PROJECT
X	70339235	-	CCT	MED12	inframe_insertion	-37-38P	AE6560_vs_AE6559	PAT16	LoF	relapse	21-39	TALL	TALL_Adult_rel	TALL Adult (relapse)	Transcription factor	ADULT TALL AECC PROJECT
10	104852955	C	T	NT5C2	missense_variant	R367Q	AE6560_vs_AE6559	PAT16	Act	relapse	21-39	TALL	TALL_Adult_rel	TALL Adult (relapse)	Pyrimidine/purine metabolism	ADULT TALL AECC PROJECT
9	139390981	G	A	NOTCH1	stop_gained	Q2404*	AE6560_vs_AE6559	PAT16	Act	relapse	21-39	TALL	TALL_Adult_rel	TALL Adult (relapse)	Notch signaling pathway	ADULT TALL AECC PROJECT
X	70339234	-	CCA	MED12	inframe_insertion	T37TQ	AE6560_vs_AE6559	PAT16	LoF	relapse	21-39	TALL	TALL_Adult_rel	TALL Adult (relapse)	Transcription factor	ADULT TALL AECC PROJECT
9	139399366	-	GAAGAGGGGCTACCG	NOTCH1	inframe_insertion	L1593PVAPLL	AE6560_vs_AE6559	PAT16	Act	relapse	21-39	TALL	TALL_Adult_rel	TALL Adult (relapse)	Notch signaling pathway	ADULT TALL AECC PROJECT
17	40359729	T	G	STAT5B	missense_variant	N642H	AE6560_vs_AE6559	PAT16	Act	relapse	21-39	TALL	TALL_Adult_rel	TALL Adult (relapse)	JAK/STAT signaling pathway	ADULT TALL AECC PROJECT
13	28608295	-	AT	FLT3	frameshift_variant	-587-588X	AE6561_vs_AE6562	PAT17	Act	primary	16-20	TALL	TALL_Adult_pry	TALL Adult	Ras Pathway	ADULT TALL AECC PROJECT
13	28608290	-	CTTTTGAGATCA	FLT3	inframe_insertion	Y589YDLKS	AE6561_vs_AE6562	PAT17	Act	primary	16-20	TALL	TALL_Adult_pry	TALL Adult	Ras Pathway	ADULT TALL AECC PROJECT
22	41572888	C	T	EP300	stop_gained	Q1725*	AE6561_vs_AE6562	PAT17	LoF	primary	16-20	TALL	TALL_Adult_pry	TALL Adult	Wnt signaling pathway	ADULT TALL AECC PROJECT
X	70360680	GCA	-	MED12	inframe_deletion	RQ2080-2081R	AE6563_vs_AE6562	PAT17	LoF	relapse	16-20	TALL	TALL_Adult_rel	TALL Adult (relapse)	Transcription factor	ADULT TALL AECC PROJECT
9	133759490	AAG	-	ABL1	inframe_deletion	K624-	AE6563_vs_AE6562	PAT17	Act	relapse	16-20	TALL	TALL_Adult_rel	TALL Adult (relapse)	Integrin signalling pathway	ADULT TALL AECC PROJECT
20	31022442	G	-	ASXL1	frameshift_variant	G643X	AE6563_vs_AE6562	PAT17	LoF	relapse	16-20	TALL	TALL_Adult_rel	TALL Adult (relapse)	Chromatin other	ADULT TALL AECC PROJECT
X	70360624	CAG	-	MED12	inframe_deletion	Q2062-	AE6563_vs_AE6562	PAT17	LoF	relapse	16-20	TALL	TALL_Adult_rel	TALL Adult (relapse)	Transcription factor	ADULT TALL AECC PROJECT
13	28608290	-	CTTTTGAGATCA	FLT3	inframe_insertion	Y589YDLKS	AE6563_vs_AE6562	PAT17	Act	relapse	16-20	TALL	TALL_Adult_rel	TALL Adult (relapse)	Ras Pathway	ADULT TALL AECC PROJECT
22	41572888	C	T	EP300	stop_gained	Q1725*	AE6563_vs_AE6562	PAT17	LoF	relapse	16-20	TALL	TALL_Adult_rel	TALL Adult (relapse)	Wnt signaling pathway	ADULT TALL AECC PROJECT
9	139397774	A	T	NOTCH1	missense_variant	V1676D	AE6564_vs_AE6565	PAT18	Act	primary	21-39	TALL	TALL_Adult_pry	TALL Adult	Notch signaling pathway	ADULT TALL AECC PROJECT
9	139397768	A	G	NOTCH1	missense_variant	L1678P	AE6564_vs_AE6565	PAT18	Act	primary	21-39	TALL	TALL_Adult_pry	TALL Adult	Notch signaling pathway	ADULT TALL AECC PROJECT
9	139391014	G	A	NOTCH1	stop_gained	Q2393*	AE6564_vs_AE6565	PAT18	Act	primary	21-39	TALL	TALL_Adult_pry	TALL Adult	Notch signaling pathway	ADULT TALL AECC PROJECT
9	139397768	A	G	NOTCH1	missense_variant	L1678P	AE6566_vs_AE6565	PAT18	Act	relapse	21-39	TALL	TALL_Adult_rel	TALL Adult (relapse)	Notch signaling pathway	ADULT TALL AECC PROJECT
1	115256530	G	T	NRAS	missense_variant	Q61K	AE6566_vs_AE6565	PAT18	Act	relapse	21-39	TALL	TALL_Adult_rel	TALL Adult (relapse)	Ras Pathway	ADULT TALL AECC PROJECT
9	139397774	A	T	NOTCH1	missense_variant	V1676D	AE6566_vs_AE6565	PAT18	Act	relapse	21-39	TALL	TALL_Adult_rel	TALL Adult (relapse)	Notch signaling pathway	ADULT TALL AECC PROJECT
9	139391014	G	A	NOTCH1	stop_gained	Q2393*	AE6566_vs_AE6565	PAT18	Act	relapse	21-39	TALL	TALL_Adult_rel	TALL Adult (relapse)	Notch signaling pathway	ADULT TALL AECC PROJECT
9	139399365	A	G	NOTCH1	missense_variant	L1593P	AE6567_vs_AE6568	PAT19	Act	primary	>40	TALL	TALL_Adult_pry	TALL Adult	Notch signaling pathway	ADULT TALL AECC PROJECT
17	7578532	A	T	TP53	missense_variant	M133K	AE6567_vs_AE6568	PAT19	LoF	primary	>40	TALL	TALL_Adult_pry	TALL Adult	p53 pathway	ADULT TALL AECC PROJECT
4	153249384	C	T	FBXW7	missense_variant	R465H	AE6567_vs_AE6568	PAT19	LoF	primary	>40	TALL	TALL_Adult_pry	TALL Adult	Notch signaling pathway	ADULT TALL AECC PROJECT
9	139399365	A	G	NOTCH1	missense_variant	L1593P	AE6569_vs_AE6568	PAT19	Act	relapse	>40	TALL	TALL_Adult_rel	TALL Adult (relapse)	Notch signaling pathway	ADULT TALL AECC PROJECT
17	7578532	A	T	TP53	missense_variant	M133K	AE6569_vs_AE6568	PAT19	LoF	relapse	>40	TALL	TALL_Adult_rel	TALL Adult (relapse)	p53 pathway	ADULT TALL AECC PROJECT
17	7578389	G	A	TP53	missense_variant	R181C	AE6569_vs_AE6568	PAT19	LoF	relapse	>40	TALL	TALL_Adult_rel	TALL Adult (relapse)	p53 pathway	ADULT TALL AECC PROJECT
4	153249384	C	T	FBXW7	missense_variant	R465H	AE6569_vs_AE6568	PAT19	LoF	relapse	>40	TALL	TALL_Adult_rel	TALL Adult (relapse)	Notch signaling pathway	ADULT TALL AECC PROJECT
10	104850742	C	T	NT5C2	missense_variant	S408N	SRR3204046_vs_SRR3204147	oshima_pat_10	Act	relapse	0-9	TALL	TALL_Pediatric_WXS_rel	TALL Pediatric (relapse)	Pyrimidine/purine metabolism	PEDIATRIC TALL WXS (Oshima et al., 2016; PNAS)
10	104850727	C	T	NT5C2	missense_variant	R413H	SRR3204046_vs_SRR3204147	oshima_pat_10	Act	relapse	0-9	TALL	TALL_Pediatric_WXS_rel	TALL Pediatric (relapse)	Pyrimidine/purine metabolism	PEDIATRIC TALL WXS (Oshima et al., 2016; PNAS)
10	104852955	C	T	NT5C2	missense_variant	R367Q	SRR3204046_vs_SRR3204147	oshima_pat_10	Act	relapse	0-9	TALL	TALL_Pediatric_WXS_rel	TALL Pediatric (relapse)	Pyrimidine/purine metabolism	PEDIATRIC TALL WXS (Oshima et al., 2016; PNAS)
1	115256523	T	C	NRAS	missense_variant	E63G	SRR3204046_vs_SRR3204147	oshima_pat_10	Act	relapse	0-9	TALL	TALL_Pediatric_WXS_rel	TALL Pediatric (relapse)	Ras Pathway	PEDIATRIC TALL WXS (Oshima et al., 2016; PNAS)
10	104857107	G	A	NT5C2	missense_variant	R238W	SRR3204046_vs_SRR3204147	oshima_pat_10	Act	relapse	0-9	TALL	TALL_Pediatric_WXS_rel	TALL Pediatric (relapse)	Pyrimidine/purine metabolism	PEDIATRIC TALL WXS (Oshima et al., 2016; PNAS)
11	32413565	C	G	WT1	missense_variant	R462P	SRR3204046_vs_SRR3204147	oshima_pat_10	LoF	relapse	0-9	TALL	TALL_Pediatric_WXS_rel	TALL Pediatric (relapse)	Transcription factor	PEDIATRIC TALL WXS (Oshima et al., 2016; PNAS)
1	115256523	T	C	NRAS	missense_variant	E63G	SRR3204107_vs_SRR3204147	oshima_pat_10	Act	primary	0-9	TALL	TALL_Pediatric_WXS_pry	TALL Pediatric	Ras Pathway	PEDIATRIC TALL WXS (Oshima et al., 2016; PNAS)
11	32413565	C	G	WT1	missense_variant	R462P	SRR3204107_vs_SRR3204147	oshima_pat_10	LoF	primary	0-9	TALL	TALL_Pediatric_WXS_pry	TALL Pediatric	Transcription factor	PEDIATRIC TALL WXS (Oshima et al., 2016; PNAS)
3	178938919	C	A	PIK3CA	missense_variant	Q721K	SRR3204107_vs_SRR3204147	oshima_pat_10	Act	primary	0-9	TALL	TALL_Pediatric_WXS_pry	TALL Pediatric	PI3 kinase pathway	PEDIATRIC TALL WXS (Oshima et al., 2016; PNAS)
10	63852550	A	G	ARID5B	missense_variant	T1110A	SRR3204122_vs_SRR3204145	oshima_pat_11	Act	relapse	10-15	TALL	TALL_Pediatric_WXS_rel	TALL Pediatric (relapse)	Chromatin histone modifiers	PEDIATRIC TALL WXS (Oshima et al., 2016; PNAS)
12	49434091	A	G	KMT2D	missense_variant	S2488P	SRR3204122_vs_SRR3204145	oshima_pat_11	LoF	relapse	10-15	TALL	TALL_Pediatric_WXS_rel	TALL Pediatric (relapse)	Chromatin histone modifiers	PEDIATRIC TALL WXS (Oshima et al., 2016; PNAS)
X	66765155	T	A	AR	missense_variant	L56Q	SRR3204122_vs_SRR3204145	oshima_pat_11	Act	relapse	10-15	TALL	TALL_Pediatric_WXS_rel	TALL Pediatric (relapse)	Gonadotropin-releasing hormone receptor pathway	PEDIATRIC TALL WXS (Oshima et al., 2016; PNAS)
5	79950733	C	G	MSH3	missense_variant	P63A	SRR3204122_vs_SRR3204145	oshima_pat_11	Act	relapse	10-15	TALL	TALL_Pediatric_WXS_rel	TALL Pediatric (relapse)	Mismatch repair pathway	PEDIATRIC TALL WXS (Oshima et al., 2016; PNAS)
5	79950736	C	G	MSH3	missense_variant	P64A	SRR3204122_vs_SRR3204145	oshima_pat_11	Act	relapse	10-15	TALL	TALL_Pediatric_WXS_rel	TALL Pediatric (relapse)	Mismatch repair pathway	PEDIATRIC TALL WXS (Oshima et al., 2016; PNAS)
10	104852955	C	T	NT5C2	missense_variant	R367Q	SRR3204122_vs_SRR3204145	oshima_pat_11	Act	relapse	10-15	TALL	TALL_Pediatric_WXS_rel	TALL Pediatric (relapse)	Pyrimidine/purine metabolism	PEDIATRIC TALL WXS (Oshima et al., 2016; PNAS)
6	41903824	C	T	CCND3	missense_variant	E245K	SRR3204122_vs_SRR3204145	oshima_pat_11	LoF	relapse	10-15	TALL	TALL_Pediatric_WXS_rel	TALL Pediatric (relapse)	Cell cycle	PEDIATRIC TALL WXS (Oshima et al., 2016; PNAS)
X	66765155	T	A	AR	missense_variant	L56Q	SRR3204142_vs_SRR3204145	oshima_pat_11	Act	primary	10-15	TALL	TALL_Pediatric_WXS_pry	TALL Pediatric	Gonadotropin-releasing hormone receptor pathway	PEDIATRIC TALL WXS (Oshima et al., 2016; PNAS)
5	79950733	C	G	MSH3	missense_variant	P63A	SRR3204142_vs_SRR3204145	oshima_pat_11	Act	primary	10-15	TALL	TALL_Pediatric_WXS_pry	TALL Pediatric	Mismatch repair pathway	PEDIATRIC TALL WXS (Oshima et al., 2016; PNAS)
5	79950736	C	G	MSH3	missense_variant	P64A	SRR3204142_vs_SRR3204145	oshima_pat_11	Act	primary	10-15	TALL	TALL_Pediatric_WXS_pry	TALL Pediatric	Mismatch repair pathway	PEDIATRIC TALL WXS (Oshima et al., 2016; PNAS)
9	139396911	G	A	NOTCH1	stop_gained	Q1733*	SRR3204142_vs_SRR3204145	oshima_pat_11	Act	primary	10-15	TALL	TALL_Pediatric_WXS_pry	TALL Pediatric	Notch signaling pathway	PEDIATRIC TALL WXS (Oshima et al., 2016; PNAS)
4	149035379	A	T	NR3C2	missense_variant	F892Y	SRR3204142_vs_SRR3204145	oshima_pat_11	LoF	primary	10-15	TALL	TALL_Pediatric_WXS_pry	TALL Pediatric	Gonadotropin-releasing hormone receptor pathway	PEDIATRIC TALL WXS (Oshima et al., 2016; PNAS)
4	153244092	G	A	FBXW7	missense_variant	R689W	SRR3204142_vs_SRR3204145	oshima_pat_11	LoF	primary	10-15	TALL	TALL_Pediatric_WXS_pry	TALL Pediatric	Notch signaling pathway	PEDIATRIC TALL WXS (Oshima et al., 2016; PNAS)
1	11199653	G	C	MTOR	missense_variant	S1645R	SRR3204059_vs_SRR3204116	oshima_pat_12	Act	primary	0-9	TALL	TALL_Pediatric_WXS_pry	TALL Pediatric	PI3 kinase pathway	PEDIATRIC TALL WXS (Oshima et al., 2016; PNAS)
9	139399389	A	G	NOTCH1	missense_variant	L1585P	SRR3204059_vs_SRR3204116	oshima_pat_12	Act	primary	0-9	TALL	TALL_Pediatric_WXS_pry	TALL Pediatric	Notch signaling pathway	PEDIATRIC TALL WXS (Oshima et al., 2016; PNAS)
11	32417943	C	G	WT1	missense_variant	R370P	SRR3204059_vs_SRR3204116	oshima_pat_12	LoF	primary	0-9	TALL	TALL_Pediatric_WXS_pry	TALL Pediatric	Transcription factor	PEDIATRIC TALL WXS (Oshima et al., 2016; PNAS)
4	153249384	C	T	FBXW7	missense_variant	R465H	SRR3204059_vs_SRR3204116	oshima_pat_12	LoF	primary	0-9	TALL	TALL_Pediatric_WXS_pry	TALL Pediatric	Notch signaling pathway	PEDIATRIC TALL WXS (Oshima et al., 2016; PNAS)
5	79950736	C	G	MSH3	missense_variant	P64A	SRR3204059_vs_SRR3204116	oshima_pat_12	Act	primary	0-9	TALL	TALL_Pediatric_WXS_pry	TALL Pediatric	Mismatch repair pathway	PEDIATRIC TALL WXS (Oshima et al., 2016; PNAS)
5	79950733	C	G	MSH3	missense_variant	P63A	SRR3204059_vs_SRR3204116	oshima_pat_12	Act	primary	0-9	TALL	TALL_Pediatric_WXS_pry	TALL Pediatric	Mismatch repair pathway	PEDIATRIC TALL WXS (Oshima et al., 2016; PNAS)
9	139400096	C	T	NOTCH1	missense_variant	A1418T	SRR3204085_vs_SRR3204116	oshima_pat_12	Act	relapse	0-9	TALL	TALL_Pediatric_WXS_rel	TALL Pediatric (relapse)	Notch signaling pathway	PEDIATRIC TALL WXS (Oshima et al., 2016; PNAS)
9	139404248	C	T	NOTCH1	missense_variant	C969Y	SRR3204085_vs_SRR3204116	oshima_pat_12	Act	relapse	0-9	TALL	TALL_Pediatric_WXS_rel	TALL Pediatric (relapse)	Notch signaling pathway	PEDIATRIC TALL WXS (Oshima et al., 2016; PNAS)
11	32417943	C	G	WT1	missense_variant	R370P	SRR3204085_vs_SRR3204116	oshima_pat_12	LoF	relapse	0-9	TALL	TALL_Pediatric_WXS_rel	TALL Pediatric (relapse)	Transcription factor	PEDIATRIC TALL WXS (Oshima et al., 2016; PNAS)
5	79950733	C	G	MSH3	missense_variant	P63A	SRR3204085_vs_SRR3204116	oshima_pat_12	Act	relapse	0-9	TALL	TALL_Pediatric_WXS_rel	TALL Pediatric (relapse)	Mismatch repair pathway	PEDIATRIC TALL WXS (Oshima et al., 2016; PNAS)
5	79950736	C	G	MSH3	missense_variant	P64A	SRR3204085_vs_SRR3204116	oshima_pat_12	Act	relapse	0-9	TALL	TALL_Pediatric_WXS_rel	TALL Pediatric (relapse)	Mismatch repair pathway	PEDIATRIC TALL WXS (Oshima et al., 2016; PNAS)
9	139399389	A	G	NOTCH1	missense_variant	L1585P	SRR3204085_vs_SRR3204116	oshima_pat_12	Act	relapse	0-9	TALL	TALL_Pediatric_WXS_rel	TALL Pediatric (relapse)	Notch signaling pathway	PEDIATRIC TALL WXS (Oshima et al., 2016; PNAS)
4	153249384	C	T	FBXW7	missense_variant	R465H	SRR3204085_vs_SRR3204116	oshima_pat_12	LoF	relapse	0-9	TALL	TALL_Pediatric_WXS_rel	TALL Pediatric (relapse)	Notch signaling pathway	PEDIATRIC TALL WXS (Oshima et al., 2016; PNAS)
4	153244092	G	A	FBXW7	missense_variant	R689W	SRR3204053_vs_SRR3204175	oshima_pat_13	LoF	primary	0-9	TALL	TALL_Pediatric_WXS_pry	TALL Pediatric	Notch signaling pathway	PEDIATRIC TALL WXS (Oshima et al., 2016; PNAS)
10	89711899	C	T	PTEN	missense_variant	R173C	SRR3204053_vs_SRR3204175	oshima_pat_13	LoF	primary	0-9	TALL	TALL_Pediatric_WXS_pry	TALL Pediatric	PI3 kinase pathway	PEDIATRIC TALL WXS (Oshima et al., 2016; PNAS)
10	14964994	A	T	DCLRE1C	missense_variant	D349E	SRR3204053_vs_SRR3204175	oshima_pat_13	Act	primary	0-9	TALL	TALL_Pediatric_WXS_pry	TALL Pediatric	Nonhomologous End-Joining (NHEJ)	PEDIATRIC TALL WXS (Oshima et al., 2016; PNAS)
2	141459305	G	A	LRP1B	stop_gained	R2138*	SRR3204098_vs_SRR3204175	oshima_pat_13	LoF	relapse	0-9	TALL	TALL_Pediatric_WXS_rel	TALL Pediatric (relapse)	Metabolism	PEDIATRIC TALL WXS (Oshima et al., 2016; PNAS)
6	117724350	G	A	ROS1	stop_gained	Q177*	SRR3204098_vs_SRR3204175	oshima_pat_13	Act	relapse	0-9	TALL	TALL_Pediatric_WXS_rel	TALL Pediatric (relapse)	PI3 kinase pathway	PEDIATRIC TALL WXS (Oshima et al., 2016; PNAS)
10	104861056	A	T	NT5C2	missense_variant	N139K	SRR3204098_vs_SRR3204175	oshima_pat_13	Act	relapse	0-9	TALL	TALL_Pediatric_WXS_rel	TALL Pediatric (relapse)	Pyrimidine/purine metabolism	PEDIATRIC TALL WXS (Oshima et al., 2016; PNAS)
7	151859578	T	A	KMT2C	missense_variant	N3695I	SRR3204118_vs_SRR3204195	oshima_pat_14	LoF	primary	0-9	TALL	TALL_Pediatric_WXS_pry	TALL Pediatric	Chromatin histone modifiers	PEDIATRIC TALL WXS (Oshima et al., 2016; PNAS)
9	139399344	A	G	NOTCH1	missense_variant	L1600P	SRR3204118_vs_SRR3204195	oshima_pat_14	Act	primary	0-9	TALL	TALL_Pediatric_WXS_pry	TALL Pediatric	Notch signaling pathway	PEDIATRIC TALL WXS (Oshima et al., 2016; PNAS)
11	32417947	G	C	WT1	missense_variant	R369G	SRR3204118_vs_SRR3204195	oshima_pat_14	LoF	primary	0-9	TALL	TALL_Pediatric_WXS_pry	TALL Pediatric	Transcription factor	PEDIATRIC TALL WXS (Oshima et al., 2016; PNAS)
10	8106060	A	G	GATA3	missense_variant	N295D	SRR3204118_vs_SRR3204195	oshima_pat_14	LoF	primary	0-9	TALL	TALL_Pediatric_WXS_pry	TALL Pediatric	Transcription factor	PEDIATRIC TALL WXS (Oshima et al., 2016; PNAS)
7	50450270	G	C	IKZF1	missense_variant	A152P	SRR3204118_vs_SRR3204195	oshima_pat_14	LoF	primary	0-9	TALL	TALL_Pediatric_WXS_pry	TALL Pediatric	NF-KappaB signaling	PEDIATRIC TALL WXS (Oshima et al., 2016; PNAS)
1	11174418	T	A	MTOR	missense_variant	E2419D	SRR3204118_vs_SRR3204195	oshima_pat_14	Act	primary	0-9	TALL	TALL_Pediatric_WXS_pry	TALL Pediatric	PI3 kinase pathway	PEDIATRIC TALL WXS (Oshima et al., 2016; PNAS)
12	25378562	C	T	KRAS	missense_variant	A146T	SRR3204118_vs_SRR3204195	oshima_pat_14	Act	primary	0-9	TALL	TALL_Pediatric_WXS_pry	TALL Pediatric	Ras Pathway	PEDIATRIC TALL WXS (Oshima et al., 2016; PNAS)
10	104850746	C	G	NT5C2	missense_variant	D407H	SRR3204125_vs_SRR3204195	oshima_pat_14	Act	relapse	0-9	TALL	TALL_Pediatric_WXS_rel	TALL Pediatric (relapse)	Pyrimidine/purine metabolism	PEDIATRIC TALL WXS (Oshima et al., 2016; PNAS)
10	104857107	G	C	NT5C2	missense_variant	R238G	SRR3204125_vs_SRR3204195	oshima_pat_14	Act	relapse	0-9	TALL	TALL_Pediatric_WXS_rel	TALL Pediatric (relapse)	Pyrimidine/purine metabolism	PEDIATRIC TALL WXS (Oshima et al., 2016; PNAS)
10	104850744	G	T	NT5C2	missense_variant	D407E	SRR3204125_vs_SRR3204195	oshima_pat_14	Act	relapse	0-9	TALL	TALL_Pediatric_WXS_rel	TALL Pediatric (relapse)	Pyrimidine/purine metabolism	PEDIATRIC TALL WXS (Oshima et al., 2016; PNAS)
10	8106060	A	G	GATA3	missense_variant	N295D	SRR3204125_vs_SRR3204195	oshima_pat_14	LoF	relapse	0-9	TALL	TALL_Pediatric_WXS_rel	TALL Pediatric (relapse)	Transcription factor	PEDIATRIC TALL WXS (Oshima et al., 2016; PNAS)
11	32417947	G	C	WT1	missense_variant	R369G	SRR3204125_vs_SRR3204195	oshima_pat_14	LoF	relapse	0-9	TALL	TALL_Pediatric_WXS_rel	TALL Pediatric (relapse)	Transcription factor	PEDIATRIC TALL WXS (Oshima et al., 2016; PNAS)
7	50450270	G	C	IKZF1	missense_variant	A152P	SRR3204125_vs_SRR3204195	oshima_pat_14	LoF	relapse	0-9	TALL	TALL_Pediatric_WXS_rel	TALL Pediatric (relapse)	NF-KappaB signaling	PEDIATRIC TALL WXS (Oshima et al., 2016; PNAS)
12	25378562	C	T	KRAS	missense_variant	A146T	SRR3204125_vs_SRR3204195	oshima_pat_14	Act	relapse	0-9	TALL	TALL_Pediatric_WXS_rel	TALL Pediatric (relapse)	Ras Pathway	PEDIATRIC TALL WXS (Oshima et al., 2016; PNAS)
1	11174418	T	A	MTOR	missense_variant	E2419D	SRR3204125_vs_SRR3204195	oshima_pat_14	Act	relapse	0-9	TALL	TALL_Pediatric_WXS_rel	TALL Pediatric (relapse)	PI3 kinase pathway	PEDIATRIC TALL WXS (Oshima et al., 2016; PNAS)
1	115258744	C	A	NRAS	missense_variant	G13V	SRR3204086_vs_SRR3204126	oshima_pat_16	Act	primary	0-9	TALL	TALL_Pediatric_WXS_pry	TALL Pediatric	Ras Pathway	PEDIATRIC TALL WXS (Oshima et al., 2016; PNAS)
9	139399356	A	T	NOTCH1	missense_variant	L1596H	SRR3204086_vs_SRR3204126	oshima_pat_16	Act	primary	0-9	TALL	TALL_Pediatric_WXS_pry	TALL Pediatric	Notch signaling pathway	PEDIATRIC TALL WXS (Oshima et al., 2016; PNAS)
14	99641824	G	A	BCL11B	missense_variant	T450M	SRR3204086_vs_SRR3204126	oshima_pat_16	LoF	primary	0-9	TALL	TALL_Pediatric_WXS_pry	TALL Pediatric	NF-KappaB signaling	PEDIATRIC TALL WXS (Oshima et al., 2016; PNAS)
19	17946747	C	T	JAK3	missense_variant	A634T	SRR3204179_vs_SRR3204126	oshima_pat_16	Act	relapse	0-9	TALL	TALL_Pediatric_WXS_rel	TALL Pediatric (relapse)	JAK/STAT signaling pathway	PEDIATRIC TALL WXS (Oshima et al., 2016; PNAS)
1	115258744	C	A	NRAS	missense_variant	G13V	SRR3204179_vs_SRR3204126	oshima_pat_16	Act	relapse	0-9	TALL	TALL_Pediatric_WXS_rel	TALL Pediatric (relapse)	Ras Pathway	PEDIATRIC TALL WXS (Oshima et al., 2016; PNAS)
14	99641824	G	A	BCL11B	missense_variant	T450M	SRR3204179_vs_SRR3204126	oshima_pat_16	LoF	relapse	0-9	TALL	TALL_Pediatric_WXS_rel	TALL Pediatric (relapse)	NF-KappaB signaling	PEDIATRIC TALL WXS (Oshima et al., 2016; PNAS)
9	139399356	A	T	NOTCH1	missense_variant	L1596H	SRR3204179_vs_SRR3204126	oshima_pat_16	Act	relapse	0-9	TALL	TALL_Pediatric_WXS_rel	TALL Pediatric (relapse)	Notch signaling pathway	PEDIATRIC TALL WXS (Oshima et al., 2016; PNAS)
10	104850746	C	G	NT5C2	missense_variant	D407H	SRR3204037_vs_SRR3204162	oshima_pat_17	Act	relapse	0-9	TALL	TALL_Pediatric_WXS_rel	TALL Pediatric (relapse)	Pyrimidine/purine metabolism	PEDIATRIC TALL WXS (Oshima et al., 2016; PNAS)
16	9014265	T	C	USP7	missense_variant	K188E	SRR3204037_vs_SRR3204162	oshima_pat_17	Act	relapse	0-9	TALL	TALL_Pediatric_WXS_rel	TALL Pediatric (relapse)	Ubiquitin proteasome pathway	PEDIATRIC TALL WXS (Oshima et al., 2016; PNAS)
6	161519381	C	T	MAP3K4	missense_variant	A1199V	SRR3204037_vs_SRR3204162	oshima_pat_17	Act	relapse	0-9	TALL	TALL_Pediatric_WXS_rel	TALL Pediatric (relapse)	Apoptosis signaling pathway	PEDIATRIC TALL WXS (Oshima et al., 2016; PNAS)
5	79950736	C	G	MSH3	missense_variant	P64A	SRR3204037_vs_SRR3204162	oshima_pat_17	Act	relapse	0-9	TALL	TALL_Pediatric_WXS_rel	TALL Pediatric (relapse)	Mismatch repair pathway	PEDIATRIC TALL WXS (Oshima et al., 2016; PNAS)
5	79950733	C	G	MSH3	missense_variant	P63A	SRR3204037_vs_SRR3204162	oshima_pat_17	Act	relapse	0-9	TALL	TALL_Pediatric_WXS_rel	TALL Pediatric (relapse)	Mismatch repair pathway	PEDIATRIC TALL WXS (Oshima et al., 2016; PNAS)
10	104852955	C	T	NT5C2	missense_variant	R367Q	SRR3204037_vs_SRR3204162	oshima_pat_17	Act	relapse	0-9	TALL	TALL_Pediatric_WXS_rel	TALL Pediatric (relapse)	Pyrimidine/purine metabolism	PEDIATRIC TALL WXS (Oshima et al., 2016; PNAS)
X	133547940	C	T	PHF6	stop_gained	R225*	SRR3204037_vs_SRR3204162	oshima_pat_17	LoF	relapse	0-9	TALL	TALL_Pediatric_WXS_rel	TALL Pediatric (relapse)	Chromatin other	PEDIATRIC TALL WXS (Oshima et al., 2016; PNAS)
17	15971339	C	A	NCOR1	missense_variant	G1537V	SRR3204196_vs_SRR3204162	oshima_pat_17	LoF	primary	0-9	TALL	TALL_Pediatric_WXS_pry	TALL Pediatric	Chromatin histone modifiers	PEDIATRIC TALL WXS (Oshima et al., 2016; PNAS)
5	79950733	C	G	MSH3	missense_variant	P63A	SRR3204196_vs_SRR3204162	oshima_pat_17	Act	primary	0-9	TALL	TALL_Pediatric_WXS_pry	TALL Pediatric	Mismatch repair pathway	PEDIATRIC TALL WXS (Oshima et al., 2016; PNAS)
5	79950736	C	G	MSH3	missense_variant	P64A	SRR3204196_vs_SRR3204162	oshima_pat_17	Act	primary	0-9	TALL	TALL_Pediatric_WXS_pry	TALL Pediatric	Mismatch repair pathway	PEDIATRIC TALL WXS (Oshima et al., 2016; PNAS)
X	133547940	C	T	PHF6	stop_gained	R225*	SRR3204196_vs_SRR3204162	oshima_pat_17	LoF	primary	0-9	TALL	TALL_Pediatric_WXS_pry	TALL Pediatric	Chromatin other	PEDIATRIC TALL WXS (Oshima et al., 2016; PNAS)
17	40359729	T	G	STAT5B	missense_variant	N642H	SRR3204068_vs_SRR3204182	oshima_pat_18	Act	primary	10-15	TALL	TALL_Pediatric_WXS_pry	TALL Pediatric	JAK/STAT signaling pathway	PEDIATRIC TALL WXS (Oshima et al., 2016; PNAS)
7	151879229	G	A	KMT2C	stop_gained	R1906*	SRR3204127_vs_SRR3204182	oshima_pat_18	LoF	relapse	10-15	TALL	TALL_Pediatric_WXS_rel	TALL Pediatric (relapse)	Chromatin histone modifiers	PEDIATRIC TALL WXS (Oshima et al., 2016; PNAS)
17	15973547	C	T	NCOR1	missense_variant	R1482Q	SRR3204127_vs_SRR3204182	oshima_pat_18	LoF	relapse	10-15	TALL	TALL_Pediatric_WXS_rel	TALL Pediatric (relapse)	Chromatin histone modifiers	PEDIATRIC TALL WXS (Oshima et al., 2016; PNAS)
12	111856313	G	T	SH2B3	stop_gained	E122*	SRR3204127_vs_SRR3204182	oshima_pat_18	LoF	relapse	10-15	TALL	TALL_Pediatric_WXS_rel	TALL Pediatric (relapse)	JAK/STAT signaling pathway	PEDIATRIC TALL WXS (Oshima et al., 2016; PNAS)
12	12022706	G	C	ETV6	missense_variant	S271T	SRR3204127_vs_SRR3204182	oshima_pat_18	LoF	relapse	10-15	TALL	TALL_Pediatric_WXS_rel	TALL Pediatric (relapse)	Transcriptional misregulation in cancer	PEDIATRIC TALL WXS (Oshima et al., 2016; PNAS)
7	151842344	G	A	KMT2C	stop_gained	R4690*	SRR3204127_vs_SRR3204182	oshima_pat_18	LoF	relapse	10-15	TALL	TALL_Pediatric_WXS_rel	TALL Pediatric (relapse)	Chromatin histone modifiers	PEDIATRIC TALL WXS (Oshima et al., 2016; PNAS)
3	47162860	C	T	SETD2	missense_variant	R1089Q	SRR3204127_vs_SRR3204182	oshima_pat_18	LoF	relapse	10-15	TALL	TALL_Pediatric_WXS_rel	TALL Pediatric (relapse)	Chromatin histone modifiers	PEDIATRIC TALL WXS (Oshima et al., 2016; PNAS)
6	161470977	G	A	MAP3K4	missense_variant	R558H	SRR3204127_vs_SRR3204182	oshima_pat_18	Act	relapse	10-15	TALL	TALL_Pediatric_WXS_rel	TALL Pediatric (relapse)	Apoptosis signaling pathway	PEDIATRIC TALL WXS (Oshima et al., 2016; PNAS)
22	41526008	G	A	EP300	splice_donor_variant	--	SRR3204127_vs_SRR3204182	oshima_pat_18	LoF	relapse	10-15	TALL	TALL_Pediatric_WXS_rel	TALL Pediatric (relapse)	Wnt signaling pathway	PEDIATRIC TALL WXS (Oshima et al., 2016; PNAS)
16	67670755	G	A	CTCF	splice_donor_variant	--	SRR3204127_vs_SRR3204182	oshima_pat_18	LoF	relapse	10-15	TALL	TALL_Pediatric_WXS_rel	TALL Pediatric (relapse)	Chromatin other	PEDIATRIC TALL WXS (Oshima et al., 2016; PNAS)
1	9780289	G	A	PIK3CD	missense_variant	A487T	SRR3204127_vs_SRR3204182	oshima_pat_18	Act	relapse	10-15	TALL	TALL_Pediatric_WXS_rel	TALL Pediatric (relapse)	PI3 kinase pathway	PEDIATRIC TALL WXS (Oshima et al., 2016; PNAS)
17	40359729	T	G	STAT5B	missense_variant	N642H	SRR3204127_vs_SRR3204182	oshima_pat_18	Act	relapse	10-15	TALL	TALL_Pediatric_WXS_rel	TALL Pediatric (relapse)	JAK/STAT signaling pathway	PEDIATRIC TALL WXS (Oshima et al., 2016; PNAS)
6	161519381	C	T	MAP3K4	missense_variant	A1199V	SRR3204088_vs_SRR3204128	oshima_pat_19	Act	primary	0-9	TALL	TALL_Pediatric_WXS_pry	TALL Pediatric	Apoptosis signaling pathway	PEDIATRIC TALL WXS (Oshima et al., 2016; PNAS)
15	50784955	C	A	USP8	missense_variant	N764K	SRR3204088_vs_SRR3204128	oshima_pat_19	Act	primary	0-9	TALL	TALL_Pediatric_WXS_pry	TALL Pediatric	Ubiquitin proteasome pathway	PEDIATRIC TALL WXS (Oshima et al., 2016; PNAS)
10	104850754	C	G	NT5C2	splice_acceptor_variant	--	SRR3204093_vs_SRR3204128	oshima_pat_19	Act	relapse	0-9	TALL	TALL_Pediatric_WXS_rel	TALL Pediatric (relapse)	Pyrimidine/purine metabolism	PEDIATRIC TALL WXS (Oshima et al., 2016; PNAS)
X	140969287	T	A	MAGEC3	missense_variant	L205H	SRR3204093_vs_SRR3204128	oshima_pat_19	LoF	relapse	0-9	TALL	TALL_Pediatric_WXS_rel	TALL Pediatric (relapse)		PEDIATRIC TALL WXS (Oshima et al., 2016; PNAS)
6	161519381	C	T	MAP3K4	missense_variant	A1199V	SRR3204093_vs_SRR3204128	oshima_pat_19	Act	relapse	0-9	TALL	TALL_Pediatric_WXS_rel	TALL Pediatric (relapse)	Apoptosis signaling pathway	PEDIATRIC TALL WXS (Oshima et al., 2016; PNAS)
15	50784955	C	A	USP8	missense_variant	N764K	SRR3204093_vs_SRR3204128	oshima_pat_19	Act	relapse	0-9	TALL	TALL_Pediatric_WXS_rel	TALL Pediatric (relapse)	Ubiquitin proteasome pathway	PEDIATRIC TALL WXS (Oshima et al., 2016; PNAS)
4	55599285	G	A	KIT	missense_variant	R804Q	SRR3204093_vs_SRR3204128	oshima_pat_19	Act	relapse	0-9	TALL	TALL_Pediatric_WXS_rel	TALL Pediatric (relapse)	RTK signaling	PEDIATRIC TALL WXS (Oshima et al., 2016; PNAS)
15	42019546	G	A	MGA	missense_variant	G1200D	SRR3204093_vs_SRR3204128	oshima_pat_19	LoF	relapse	0-9	TALL	TALL_Pediatric_WXS_rel	TALL Pediatric (relapse)	Transcription factor	PEDIATRIC TALL WXS (Oshima et al., 2016; PNAS)
10	104852955	C	T	NT5C2	missense_variant	R367Q	SRR3204093_vs_SRR3204128	oshima_pat_19	Act	relapse	0-9	TALL	TALL_Pediatric_WXS_rel	TALL Pediatric (relapse)	Pyrimidine/purine metabolism	PEDIATRIC TALL WXS (Oshima et al., 2016; PNAS)
10	104850383	C	G	NT5C2	missense_variant	R478S	SRR3204093_vs_SRR3204128	oshima_pat_19	Act	relapse	0-9	TALL	TALL_Pediatric_WXS_rel	TALL Pediatric (relapse)	Pyrimidine/purine metabolism	PEDIATRIC TALL WXS (Oshima et al., 2016; PNAS)
1	115258747	C	T	NRAS	missense_variant	G12D	SRR3204093_vs_SRR3204128	oshima_pat_19	Act	relapse	0-9	TALL	TALL_Pediatric_WXS_rel	TALL Pediatric (relapse)	Ras Pathway	PEDIATRIC TALL WXS (Oshima et al., 2016; PNAS)
9	139391907	C	T	NOTCH1	missense_variant	R2095H	SRR3204101_vs_SRR3204056	oshima_pat_1	Act	relapse	0-9	TALL	TALL_Pediatric_WXS_rel	TALL Pediatric (relapse)	Notch signaling pathway	PEDIATRIC TALL WXS (Oshima et al., 2016; PNAS)
1	115256530	G	T	NRAS	missense_variant	Q61K	SRR3204186_vs_SRR3204056	oshima_pat_1	Act	primary	0-9	TALL	TALL_Pediatric_WXS_pry	TALL Pediatric	Ras Pathway	PEDIATRIC TALL WXS (Oshima et al., 2016; PNAS)
6	161519384	T	C	MAP3K4	missense_variant	V1200A	SRR3204194_vs_SRR3204036	oshima_pat_20	Act	primary	0-9	TALL	TALL_Pediatric_WXS_pry	TALL Pediatric	Apoptosis signaling pathway	PEDIATRIC TALL WXS (Oshima et al., 2016; PNAS)
5	79950733	C	G	MSH3	missense_variant	P63A	SRR3204136_vs_SRR3204090	oshima_pat_21	Act	relapse	0-9	TALL	TALL_Pediatric_WXS_rel	TALL Pediatric (relapse)	Mismatch repair pathway	PEDIATRIC TALL WXS (Oshima et al., 2016; PNAS)
5	79950736	C	G	MSH3	missense_variant	P64A	SRR3204136_vs_SRR3204090	oshima_pat_21	Act	relapse	0-9	TALL	TALL_Pediatric_WXS_rel	TALL Pediatric (relapse)	Mismatch repair pathway	PEDIATRIC TALL WXS (Oshima et al., 2016; PNAS)
5	142779303	G	A	NR3C1	stop_gained	Q368*	SRR3204136_vs_SRR3204090	oshima_pat_21	LoF	relapse	0-9	TALL	TALL_Pediatric_WXS_rel	TALL Pediatric (relapse)	Gonadotropin-releasing hormone receptor pathway	PEDIATRIC TALL WXS (Oshima et al., 2016; PNAS)
12	25398281	C	T	KRAS	missense_variant	G13D	SRR3204136_vs_SRR3204090	oshima_pat_21	Act	relapse	0-9	TALL	TALL_Pediatric_WXS_rel	TALL Pediatric (relapse)	Ras Pathway	PEDIATRIC TALL WXS (Oshima et al., 2016; PNAS)
5	79950733	C	G	MSH3	missense_variant	P63A	SRR3204154_vs_SRR3204090	oshima_pat_21	Act	primary	0-9	TALL	TALL_Pediatric_WXS_pry	TALL Pediatric	Mismatch repair pathway	PEDIATRIC TALL WXS (Oshima et al., 2016; PNAS)
5	79950736	C	G	MSH3	missense_variant	P64A	SRR3204154_vs_SRR3204090	oshima_pat_21	Act	primary	0-9	TALL	TALL_Pediatric_WXS_pry	TALL Pediatric	Mismatch repair pathway	PEDIATRIC TALL WXS (Oshima et al., 2016; PNAS)
12	25398281	C	T	KRAS	missense_variant	G13D	SRR3204154_vs_SRR3204090	oshima_pat_21	Act	primary	0-9	TALL	TALL_Pediatric_WXS_pry	TALL Pediatric	Ras Pathway	PEDIATRIC TALL WXS (Oshima et al., 2016; PNAS)
11	3746408	C	T	NUP98	missense_variant	S591N	SRR3204193_vs_SRR3204027	oshima_pat_22	Act	primary	0-9	TALL	TALL_Pediatric_WXS_pry	TALL Pediatric		PEDIATRIC TALL WXS (Oshima et al., 2016; PNAS)
7	148526829	C	T	EZH2	missense_variant	G159R	SRR3204204_vs_SRR3204027	oshima_pat_22	LoF	relapse	0-9	TALL	TALL_Pediatric_WXS_rel	TALL Pediatric (relapse)	Chromatin histone modifiers	PEDIATRIC TALL WXS (Oshima et al., 2016; PNAS)
22	41572886	C	G	EP300	missense_variant	T1724S	SRR3204163_vs_SRR3204032	oshima_pat_23	LoF	relapse	0-9	TALL	TALL_Pediatric_WXS_rel	TALL Pediatric (relapse)	Wnt signaling pathway	PEDIATRIC TALL WXS (Oshima et al., 2016; PNAS)
9	139399356	A	T	NOTCH1	missense_variant	L1596H	SRR3204163_vs_SRR3204032	oshima_pat_23	Act	relapse	0-9	TALL	TALL_Pediatric_WXS_rel	TALL Pediatric (relapse)	Notch signaling pathway	PEDIATRIC TALL WXS (Oshima et al., 2016; PNAS)
9	139399344	A	G	NOTCH1	missense_variant	L1600P	SRR3204163_vs_SRR3204032	oshima_pat_23	Act	relapse	0-9	TALL	TALL_Pediatric_WXS_rel	TALL Pediatric (relapse)	Notch signaling pathway	PEDIATRIC TALL WXS (Oshima et al., 2016; PNAS)
9	139399356	A	T	NOTCH1	missense_variant	L1596H	SRR3204200_vs_SRR3204032	oshima_pat_23	Act	primary	0-9	TALL	TALL_Pediatric_WXS_pry	TALL Pediatric	Notch signaling pathway	PEDIATRIC TALL WXS (Oshima et al., 2016; PNAS)
X	153628245	C	A	RPL10	missense_variant	R98S	SRR3204144_vs_SRR3204043	oshima_pat_24	Act	relapse	0-9	TALL	TALL_Pediatric_WXS_rel	TALL Pediatric (relapse)	JAK/STAT signaling pathway	PEDIATRIC TALL WXS (Oshima et al., 2016; PNAS)
9	139397768	A	G	NOTCH1	missense_variant	L1678P	SRR3204158_vs_SRR3204043	oshima_pat_24	Act	primary	0-9	TALL	TALL_Pediatric_WXS_pry	TALL Pediatric	Notch signaling pathway	PEDIATRIC TALL WXS (Oshima et al., 2016; PNAS)
X	153628245	C	T	RPL10	missense_variant	R98C	SRR3204158_vs_SRR3204043	oshima_pat_24	Act	primary	0-9	TALL	TALL_Pediatric_WXS_pry	TALL Pediatric	JAK/STAT signaling pathway	PEDIATRIC TALL WXS (Oshima et al., 2016; PNAS)
10	63852712	C	A	ARID5B	missense_variant	P1164T	SRR3204174_vs_SRR3204165	oshima_pat_25	Act	primary	0-9	TALL	TALL_Pediatric_WXS_pry	TALL Pediatric	Chromatin histone modifiers	PEDIATRIC TALL WXS (Oshima et al., 2016; PNAS)
2	141291610	G	T	LRP1B	missense_variant	S2581Y	SRR3204174_vs_SRR3204165	oshima_pat_25	LoF	primary	0-9	TALL	TALL_Pediatric_WXS_pry	TALL Pediatric	Metabolism	PEDIATRIC TALL WXS (Oshima et al., 2016; PNAS)
11	85979586	G	A	EED	missense_variant	D317N	SRR3204174_vs_SRR3204165	oshima_pat_25	LoF	primary	0-9	TALL	TALL_Pediatric_WXS_pry	TALL Pediatric	Chromatin histone modifiers	PEDIATRIC TALL WXS (Oshima et al., 2016; PNAS)
4	88035618	C	G	AFF1	missense_variant	P545A	SRR3204174_vs_SRR3204165	oshima_pat_25	Act	primary	0-9	TALL	TALL_Pediatric_WXS_pry	TALL Pediatric	Transcriptional misregulation in cancer	PEDIATRIC TALL WXS (Oshima et al., 2016; PNAS)
1	1737954	T	C	GNB1	missense_variant	D76G	SRR3204174_vs_SRR3204165	oshima_pat_25	Act	primary	0-9	TALL	TALL_Pediatric_WXS_pry	TALL Pediatric	PI3 kinase pathway	PEDIATRIC TALL WXS (Oshima et al., 2016; PNAS)
1	78429335	G	T	FUBP1	missense_variant	N369K	SRR3204184_vs_SRR3204165	oshima_pat_25		relapse	0-9	TALL	TALL_Pediatric_WXS_rel	TALL Pediatric (relapse)	Transcription factor	PEDIATRIC TALL WXS (Oshima et al., 2016; PNAS)
3	47164320	C	A	SETD2	missense_variant	M602I	SRR3204184_vs_SRR3204165	oshima_pat_25	LoF	relapse	0-9	TALL	TALL_Pediatric_WXS_rel	TALL Pediatric (relapse)	Chromatin histone modifiers	PEDIATRIC TALL WXS (Oshima et al., 2016; PNAS)
2	141291610	G	T	LRP1B	missense_variant	S2581Y	SRR3204184_vs_SRR3204165	oshima_pat_25	LoF	relapse	0-9	TALL	TALL_Pediatric_WXS_rel	TALL Pediatric (relapse)	Metabolism	PEDIATRIC TALL WXS (Oshima et al., 2016; PNAS)
19	10904494	G	C	DNM2	missense_variant	R364P	SRR3204184_vs_SRR3204165	oshima_pat_25	LoF	relapse	0-9	TALL	TALL_Pediatric_WXS_rel	TALL Pediatric (relapse)	Notch signaling pathway	PEDIATRIC TALL WXS (Oshima et al., 2016; PNAS)
1	1737954	T	C	GNB1	missense_variant	D76G	SRR3204184_vs_SRR3204165	oshima_pat_25	Act	relapse	0-9	TALL	TALL_Pediatric_WXS_rel	TALL Pediatric (relapse)	PI3 kinase pathway	PEDIATRIC TALL WXS (Oshima et al., 2016; PNAS)
11	32417940	A	C	WT1	missense_variant	V371G	SRR3204119_vs_SRR3204149	oshima_pat_26	LoF	relapse	0-9	TALL	TALL_Pediatric_WXS_rel	TALL Pediatric (relapse)	Transcription factor	PEDIATRIC TALL WXS (Oshima et al., 2016; PNAS)
19	10870488	G	C	DNM2	splice_donor_variant	--	SRR3204119_vs_SRR3204149	oshima_pat_26	LoF	relapse	0-9	TALL	TALL_Pediatric_WXS_rel	TALL Pediatric (relapse)	Notch signaling pathway	PEDIATRIC TALL WXS (Oshima et al., 2016; PNAS)
7	50450237	G	A	IKZF1	splice_acceptor_variant	--	SRR3204119_vs_SRR3204149	oshima_pat_26	LoF	relapse	0-9	TALL	TALL_Pediatric_WXS_rel	TALL Pediatric (relapse)	NF-KappaB signaling	PEDIATRIC TALL WXS (Oshima et al., 2016; PNAS)
19	10870488	G	C	DNM2	splice_donor_variant	--	SRR3204164_vs_SRR3204149	oshima_pat_26	LoF	primary	0-9	TALL	TALL_Pediatric_WXS_pry	TALL Pediatric	Notch signaling pathway	PEDIATRIC TALL WXS (Oshima et al., 2016; PNAS)
11	32417940	A	C	WT1	missense_variant	V371G	SRR3204164_vs_SRR3204149	oshima_pat_26	LoF	primary	0-9	TALL	TALL_Pediatric_WXS_pry	TALL Pediatric	Transcription factor	PEDIATRIC TALL WXS (Oshima et al., 2016; PNAS)
11	118375039	G	A	KMT2A	missense_variant	R2811H	SRR3204109_vs_SRR3204201	oshima_pat_27	LoF	relapse	0-9	TALL	TALL_Pediatric_WXS_rel	TALL Pediatric (relapse)	Chromatin histone modifiers	PEDIATRIC TALL WXS (Oshima et al., 2016; PNAS)
6	161519381	C	T	MAP3K4	missense_variant	A1199V	SRR3204109_vs_SRR3204201	oshima_pat_27	Act	relapse	0-9	TALL	TALL_Pediatric_WXS_rel	TALL Pediatric (relapse)	Apoptosis signaling pathway	PEDIATRIC TALL WXS (Oshima et al., 2016; PNAS)
19	11136135	T	G	SMARCA4	missense_variant	M1040R	SRR3204109_vs_SRR3204201	oshima_pat_27	LoF	relapse	0-9	TALL	TALL_Pediatric_WXS_rel	TALL Pediatric (relapse)	Wnt signaling pathway	PEDIATRIC TALL WXS (Oshima et al., 2016; PNAS)
19	11136136	GC	AG	SMARCA4	missense_variant	MQ1040-1041IE	SRR3204109_vs_SRR3204201	oshima_pat_27	LoF	relapse	0-9	TALL	TALL_Pediatric_WXS_rel	TALL Pediatric (relapse)	Wnt signaling pathway	PEDIATRIC TALL WXS (Oshima et al., 2016; PNAS)
9	139399389	A	C	NOTCH1	missense_variant	L1585R	SRR3204109_vs_SRR3204201	oshima_pat_27	Act	relapse	0-9	TALL	TALL_Pediatric_WXS_rel	TALL Pediatric (relapse)	Notch signaling pathway	PEDIATRIC TALL WXS (Oshima et al., 2016; PNAS)
10	104852955	C	T	NT5C2	missense_variant	R367Q	SRR3204109_vs_SRR3204201	oshima_pat_27	Act	relapse	0-9	TALL	TALL_Pediatric_WXS_rel	TALL Pediatric (relapse)	Pyrimidine/purine metabolism	PEDIATRIC TALL WXS (Oshima et al., 2016; PNAS)
4	153249385	G	A	FBXW7	missense_variant	R465C	SRR3204109_vs_SRR3204201	oshima_pat_27	LoF	relapse	0-9	TALL	TALL_Pediatric_WXS_rel	TALL Pediatric (relapse)	Notch signaling pathway	PEDIATRIC TALL WXS (Oshima et al., 2016; PNAS)
19	11136135	TG	GA	SMARCA4	missense_variant	M1040R	SRR3204202_vs_SRR3204201	oshima_pat_27	LoF	primary	0-9	TALL	TALL_Pediatric_WXS_pry	TALL Pediatric	Wnt signaling pathway	PEDIATRIC TALL WXS (Oshima et al., 2016; PNAS)
19	11136136	GC	AG	SMARCA4	missense_variant	MQ1040-1041IE	SRR3204202_vs_SRR3204201	oshima_pat_27	LoF	primary	0-9	TALL	TALL_Pediatric_WXS_pry	TALL Pediatric	Wnt signaling pathway	PEDIATRIC TALL WXS (Oshima et al., 2016; PNAS)
11	3746348	G	T	NUP98	missense_variant	P611Q	SRR3204202_vs_SRR3204201	oshima_pat_27	Act	primary	0-9	TALL	TALL_Pediatric_WXS_pry	TALL Pediatric		PEDIATRIC TALL WXS (Oshima et al., 2016; PNAS)
9	139399389	A	C	NOTCH1	missense_variant	L1585R	SRR3204202_vs_SRR3204201	oshima_pat_27	Act	primary	0-9	TALL	TALL_Pediatric_WXS_pry	TALL Pediatric	Notch signaling pathway	PEDIATRIC TALL WXS (Oshima et al., 2016; PNAS)
6	161519381	C	T	MAP3K4	missense_variant	A1199V	SRR3204202_vs_SRR3204201	oshima_pat_27	Act	primary	0-9	TALL	TALL_Pediatric_WXS_pry	TALL Pediatric	Apoptosis signaling pathway	PEDIATRIC TALL WXS (Oshima et al., 2016; PNAS)
9	139399350	C	G	NOTCH1	missense_variant	R1598P	SRR3204202_vs_SRR3204201	oshima_pat_27	Act	primary	0-9	TALL	TALL_Pediatric_WXS_pry	TALL Pediatric	Notch signaling pathway	PEDIATRIC TALL WXS (Oshima et al., 2016; PNAS)
4	153249385	G	A	FBXW7	missense_variant	R465C	SRR3204202_vs_SRR3204201	oshima_pat_27	LoF	primary	0-9	TALL	TALL_Pediatric_WXS_pry	TALL Pediatric	Notch signaling pathway	PEDIATRIC TALL WXS (Oshima et al., 2016; PNAS)
19	11144146	C	T	SMARCA4	missense_variant	R1243W	SRR3204202_vs_SRR3204201	oshima_pat_27	LoF	primary	0-9	TALL	TALL_Pediatric_WXS_pry	TALL Pediatric	Wnt signaling pathway	PEDIATRIC TALL WXS (Oshima et al., 2016; PNAS)
6	161519384	T	C	MAP3K4	missense_variant	V1200A	SRR3204137_vs_SRR3204040	oshima_pat_29	Act	primary		TALL	TALL_Pediatric_WXS_pry	TALL Pediatric	Apoptosis signaling pathway	PEDIATRIC TALL WXS (Oshima et al., 2016; PNAS)
1	9787030	G	A	PIK3CD	missense_variant	E1021K	SRR3204137_vs_SRR3204040	oshima_pat_29	Act	primary		TALL	TALL_Pediatric_WXS_pry	TALL Pediatric	PI3 kinase pathway	PEDIATRIC TALL WXS (Oshima et al., 2016; PNAS)
6	161519384	T	C	MAP3K4	missense_variant	V1200A	SRR3204167_vs_SRR3204040	oshima_pat_29	Act	relapse		TALL	TALL_Pediatric_WXS_rel	TALL Pediatric (relapse)	Apoptosis signaling pathway	PEDIATRIC TALL WXS (Oshima et al., 2016; PNAS)
4	87968693	G	T	AFF1	missense_variant	V336L	SRR3204167_vs_SRR3204040	oshima_pat_29	Act	relapse		TALL	TALL_Pediatric_WXS_rel	TALL Pediatric (relapse)	Transcriptional misregulation in cancer	PEDIATRIC TALL WXS (Oshima et al., 2016; PNAS)
10	104852980	T	G	NT5C2	missense_variant	K359Q	SRR3204167_vs_SRR3204040	oshima_pat_29	Act	relapse		TALL	TALL_Pediatric_WXS_rel	TALL Pediatric (relapse)	Pyrimidine/purine metabolism	PEDIATRIC TALL WXS (Oshima et al., 2016; PNAS)
1	9787030	G	A	PIK3CD	missense_variant	E1021K	SRR3204167_vs_SRR3204040	oshima_pat_29	Act	relapse		TALL	TALL_Pediatric_WXS_rel	TALL Pediatric (relapse)	PI3 kinase pathway	PEDIATRIC TALL WXS (Oshima et al., 2016; PNAS)
6	161519384	T	C	MAP3K4	missense_variant	V1200A	SRR3204111_vs_SRR3204187	oshima_pat_2	Act	relapse	0-9	TALL	TALL_Pediatric_WXS_rel	TALL Pediatric (relapse)	Apoptosis signaling pathway	PEDIATRIC TALL WXS (Oshima et al., 2016; PNAS)
6	161519381	C	T	MAP3K4	missense_variant	A1199V	SRR3204111_vs_SRR3204187	oshima_pat_2	Act	relapse	0-9	TALL	TALL_Pediatric_WXS_rel	TALL Pediatric (relapse)	Apoptosis signaling pathway	PEDIATRIC TALL WXS (Oshima et al., 2016; PNAS)
15	42046740	G	A	MGA	missense_variant	A2372T	SRR3204111_vs_SRR3204187	oshima_pat_2	LoF	relapse	0-9	TALL	TALL_Pediatric_WXS_rel	TALL Pediatric (relapse)	Transcription factor	PEDIATRIC TALL WXS (Oshima et al., 2016; PNAS)
X	41073897	C	T	USP9X	stop_gained	Q1756*	SRR3204111_vs_SRR3204187	oshima_pat_2	LoF	relapse	0-9	TALL	TALL_Pediatric_WXS_rel	TALL Pediatric (relapse)	Ubiquitin proteasome pathway	PEDIATRIC TALL WXS (Oshima et al., 2016; PNAS)
17	30323836	A	G	SUZ12	missense_variant	D605G	SRR3204111_vs_SRR3204187	oshima_pat_2	LoF	relapse	0-9	TALL	TALL_Pediatric_WXS_rel	TALL Pediatric (relapse)	Chromatin histone modifiers	PEDIATRIC TALL WXS (Oshima et al., 2016; PNAS)
X	133527630	C	T	PHF6	stop_gained	Q114*	SRR3204111_vs_SRR3204187	oshima_pat_2	LoF	relapse	0-9	TALL	TALL_Pediatric_WXS_rel	TALL Pediatric (relapse)	Chromatin other	PEDIATRIC TALL WXS (Oshima et al., 2016; PNAS)
17	7578418	T	C	TP53	missense_variant	E171G	SRR3204111_vs_SRR3204187	oshima_pat_2	LoF	relapse	0-9	TALL	TALL_Pediatric_WXS_rel	TALL Pediatric (relapse)	p53 pathway	PEDIATRIC TALL WXS (Oshima et al., 2016; PNAS)
6	161519384	T	C	MAP3K4	missense_variant	V1200A	SRR3204114_vs_SRR3204187	oshima_pat_2	Act	primary	0-9	TALL	TALL_Pediatric_WXS_pry	TALL Pediatric	Apoptosis signaling pathway	PEDIATRIC TALL WXS (Oshima et al., 2016; PNAS)
6	161519381	C	T	MAP3K4	missense_variant	A1199V	SRR3204114_vs_SRR3204187	oshima_pat_2	Act	primary	0-9	TALL	TALL_Pediatric_WXS_pry	TALL Pediatric	Apoptosis signaling pathway	PEDIATRIC TALL WXS (Oshima et al., 2016; PNAS)
X	41073897	C	T	USP9X	stop_gained	Q1756*	SRR3204114_vs_SRR3204187	oshima_pat_2	LoF	primary	0-9	TALL	TALL_Pediatric_WXS_pry	TALL Pediatric	Ubiquitin proteasome pathway	PEDIATRIC TALL WXS (Oshima et al., 2016; PNAS)
17	30323836	A	G	SUZ12	missense_variant	D605G	SRR3204114_vs_SRR3204187	oshima_pat_2	LoF	primary	0-9	TALL	TALL_Pediatric_WXS_pry	TALL Pediatric	Chromatin histone modifiers	PEDIATRIC TALL WXS (Oshima et al., 2016; PNAS)
X	133527630	C	T	PHF6	stop_gained	Q114*	SRR3204114_vs_SRR3204187	oshima_pat_2	LoF	primary	0-9	TALL	TALL_Pediatric_WXS_pry	TALL Pediatric	Chromatin other	PEDIATRIC TALL WXS (Oshima et al., 2016; PNAS)
17	7578418	T	C	TP53	missense_variant	E171G	SRR3204114_vs_SRR3204187	oshima_pat_2	LoF	primary	0-9	TALL	TALL_Pediatric_WXS_pry	TALL Pediatric	p53 pathway	PEDIATRIC TALL WXS (Oshima et al., 2016; PNAS)
12	12037390	C	T	ETV6	missense_variant	L341F	SRR3204058_vs_SRR3204112	oshima_pat_30	LoF	relapse	0-9	TALL	TALL_Pediatric_WXS_rel	TALL Pediatric (relapse)	Transcriptional misregulation in cancer	PEDIATRIC TALL WXS (Oshima et al., 2016; PNAS)
10	104852955	C	T	NT5C2	missense_variant	R367Q	SRR3204058_vs_SRR3204112	oshima_pat_30	Act	relapse	0-9	TALL	TALL_Pediatric_WXS_rel	TALL Pediatric (relapse)	Pyrimidine/purine metabolism	PEDIATRIC TALL WXS (Oshima et al., 2016; PNAS)
17	40359729	T	G	STAT5B	missense_variant	N642H	SRR3204058_vs_SRR3204112	oshima_pat_30	Act	relapse	0-9	TALL	TALL_Pediatric_WXS_rel	TALL Pediatric (relapse)	JAK/STAT signaling pathway	PEDIATRIC TALL WXS (Oshima et al., 2016; PNAS)
4	153249384	C	T	FBXW7	missense_variant	R465H	SRR3204058_vs_SRR3204112	oshima_pat_30	LoF	relapse	0-9	TALL	TALL_Pediatric_WXS_rel	TALL Pediatric (relapse)	Notch signaling pathway	PEDIATRIC TALL WXS (Oshima et al., 2016; PNAS)
3	77572011	C	T	ROBO2	missense_variant	R314W	SRR3204197_vs_SRR3204112	oshima_pat_30	LoF	primary	0-9	TALL	TALL_Pediatric_WXS_pry	TALL Pediatric	Signaling by ROBO receptors	PEDIATRIC TALL WXS (Oshima et al., 2016; PNAS)
4	153249384	C	T	FBXW7	missense_variant	R465H	SRR3204197_vs_SRR3204112	oshima_pat_30	LoF	primary	0-9	TALL	TALL_Pediatric_WXS_pry	TALL Pediatric	Notch signaling pathway	PEDIATRIC TALL WXS (Oshima et al., 2016; PNAS)
11	92531377	G	A	FAT3	missense_variant	R1733H	SRR3204197_vs_SRR3204112	oshima_pat_30	LoF	primary	0-9	TALL	TALL_Pediatric_WXS_pry	TALL Pediatric	Wnt signaling pathway	PEDIATRIC TALL WXS (Oshima et al., 2016; PNAS)
1	62672650	G	T	L1TD1	missense_variant	G117V	SRR3204138_vs_SRR3204049	oshima_pat_31	ambiguous	relapse	0-9	TALL	TALL_Pediatric_WXS_rel	TALL Pediatric (relapse)	Transcriptional misregulation in cancer	PEDIATRIC TALL WXS (Oshima et al., 2016; PNAS)
1	115258747	C	A	NRAS	missense_variant	G12V	SRR3204138_vs_SRR3204049	oshima_pat_31	Act	relapse	0-9	TALL	TALL_Pediatric_WXS_rel	TALL Pediatric (relapse)	Ras Pathway	PEDIATRIC TALL WXS (Oshima et al., 2016; PNAS)
5	79950733	C	G	MSH3	missense_variant	P63A	SRR3204138_vs_SRR3204049	oshima_pat_31	Act	relapse	0-9	TALL	TALL_Pediatric_WXS_rel	TALL Pediatric (relapse)	Mismatch repair pathway	PEDIATRIC TALL WXS (Oshima et al., 2016; PNAS)
16	3779641	G	A	CREBBP	stop_gained	Q1803*	SRR3204138_vs_SRR3204049	oshima_pat_31	LoF	relapse	0-9	TALL	TALL_Pediatric_WXS_rel	TALL Pediatric (relapse)	Wnt signaling pathway	PEDIATRIC TALL WXS (Oshima et al., 2016; PNAS)
7	151945228	G	A	KMT2C	missense_variant	S764F	SRR3204181_vs_SRR3204049	oshima_pat_31	LoF	primary	0-9	TALL	TALL_Pediatric_WXS_pry	TALL Pediatric	Chromatin histone modifiers	PEDIATRIC TALL WXS (Oshima et al., 2016; PNAS)
5	79950733	C	G	MSH3	missense_variant	P63A	SRR3204181_vs_SRR3204049	oshima_pat_31	Act	primary	0-9	TALL	TALL_Pediatric_WXS_pry	TALL Pediatric	Mismatch repair pathway	PEDIATRIC TALL WXS (Oshima et al., 2016; PNAS)
1	115258747	C	A	NRAS	missense_variant	G12V	SRR3204181_vs_SRR3204049	oshima_pat_31	Act	primary	0-9	TALL	TALL_Pediatric_WXS_pry	TALL Pediatric	Ras Pathway	PEDIATRIC TALL WXS (Oshima et al., 2016; PNAS)
5	79950733	C	G	MSH3	missense_variant	P63A	SRR3204031_vs_SRR3204120	oshima_pat_32	Act	relapse	10-15	TALL	TALL_Pediatric_WXS_rel	TALL Pediatric (relapse)	Mismatch repair pathway	PEDIATRIC TALL WXS (Oshima et al., 2016; PNAS)
11	32417908	C	G	WT1	missense_variant	A382P	SRR3204031_vs_SRR3204120	oshima_pat_32	LoF	relapse	10-15	TALL	TALL_Pediatric_WXS_rel	TALL Pediatric (relapse)	Transcription factor	PEDIATRIC TALL WXS (Oshima et al., 2016; PNAS)
16	3781240	C	A	CREBBP	stop_gained	E1709*	SRR3204031_vs_SRR3204120	oshima_pat_32	LoF	relapse	10-15	TALL	TALL_Pediatric_WXS_rel	TALL Pediatric (relapse)	Wnt signaling pathway	PEDIATRIC TALL WXS (Oshima et al., 2016; PNAS)
12	25398255	G	T	KRAS	missense_variant	Q22K	SRR3204031_vs_SRR3204120	oshima_pat_32	Act	relapse	10-15	TALL	TALL_Pediatric_WXS_rel	TALL Pediatric (relapse)	Ras Pathway	PEDIATRIC TALL WXS (Oshima et al., 2016; PNAS)
9	139397700	C	G	NOTCH1	missense_variant	A1701P	SRR3204031_vs_SRR3204120	oshima_pat_32	Act	relapse	10-15	TALL	TALL_Pediatric_WXS_rel	TALL Pediatric (relapse)	Notch signaling pathway	PEDIATRIC TALL WXS (Oshima et al., 2016; PNAS)
2	141526835	G	T	LRP1B	missense_variant	A1902D	SRR3204106_vs_SRR3204120	oshima_pat_32	LoF	primary	10-15	TALL	TALL_Pediatric_WXS_pry	TALL Pediatric	Metabolism	PEDIATRIC TALL WXS (Oshima et al., 2016; PNAS)
X	76909596	C	A	ATRX	stop_gained	E1437*	SRR3204106_vs_SRR3204120	oshima_pat_32	Act	primary	10-15	TALL	TALL_Pediatric_WXS_pry	TALL Pediatric	Chromatin SWI/SNF complex	PEDIATRIC TALL WXS (Oshima et al., 2016; PNAS)
9	139391962	C	T	NOTCH1	missense_variant	A2077T	SRR3204106_vs_SRR3204120	oshima_pat_32	Act	primary	10-15	TALL	TALL_Pediatric_WXS_pry	TALL Pediatric	Notch signaling pathway	PEDIATRIC TALL WXS (Oshima et al., 2016; PNAS)
6	161519381	C	T	MAP3K4	missense_variant	A1199V	SRR3204106_vs_SRR3204120	oshima_pat_32	Act	primary	10-15	TALL	TALL_Pediatric_WXS_pry	TALL Pediatric	Apoptosis signaling pathway	PEDIATRIC TALL WXS (Oshima et al., 2016; PNAS)
5	79950733	C	G	MSH3	missense_variant	P63A	SRR3204106_vs_SRR3204120	oshima_pat_32	Act	primary	10-15	TALL	TALL_Pediatric_WXS_pry	TALL Pediatric	Mismatch repair pathway	PEDIATRIC TALL WXS (Oshima et al., 2016; PNAS)
11	32417908	C	G	WT1	missense_variant	A382P	SRR3204106_vs_SRR3204120	oshima_pat_32	LoF	primary	10-15	TALL	TALL_Pediatric_WXS_pry	TALL Pediatric	Transcription factor	PEDIATRIC TALL WXS (Oshima et al., 2016; PNAS)
9	139397700	C	G	NOTCH1	missense_variant	A1701P	SRR3204106_vs_SRR3204120	oshima_pat_32	Act	primary	10-15	TALL	TALL_Pediatric_WXS_pry	TALL Pediatric	Notch signaling pathway	PEDIATRIC TALL WXS (Oshima et al., 2016; PNAS)
12	25398255	G	T	KRAS	missense_variant	Q22K	SRR3204106_vs_SRR3204120	oshima_pat_32	Act	primary	10-15	TALL	TALL_Pediatric_WXS_pry	TALL Pediatric	Ras Pathway	PEDIATRIC TALL WXS (Oshima et al., 2016; PNAS)
5	35874575	C	A	IL7R	missense_variant	T244N	SRR3204106_vs_SRR3204120	oshima_pat_32	Act	primary	10-15	TALL	TALL_Pediatric_WXS_pry	TALL Pediatric	JAK/STAT signaling pathway	PEDIATRIC TALL WXS (Oshima et al., 2016; PNAS)
5	79950733	C	G	MSH3	missense_variant	P63A	SRR3204095_vs_SRR3204172	oshima_pat_33	Act	primary	0-9	TALL	TALL_Pediatric_WXS_pry	TALL Pediatric	Mismatch repair pathway	PEDIATRIC TALL WXS (Oshima et al., 2016; PNAS)
11	32417949	AC	CG	WT1	missense_variant	V368R	SRR3204095_vs_SRR3204172	oshima_pat_33	LoF	primary	0-9	TALL	TALL_Pediatric_WXS_pry	TALL Pediatric	Transcription factor	PEDIATRIC TALL WXS (Oshima et al., 2016; PNAS)
5	79950736	C	G	MSH3	missense_variant	P64A	SRR3204095_vs_SRR3204172	oshima_pat_33	Act	primary	0-9	TALL	TALL_Pediatric_WXS_pry	TALL Pediatric	Mismatch repair pathway	PEDIATRIC TALL WXS (Oshima et al., 2016; PNAS)
20	52192521	C	G	ZNF217	missense_variant	D928H	SRR3204104_vs_SRR3204172	oshima_pat_33	Act	relapse	0-9	TALL	TALL_Pediatric_WXS_rel	TALL Pediatric (relapse)		PEDIATRIC TALL WXS (Oshima et al., 2016; PNAS)
9	139390861	G	A	NOTCH1	stop_gained	Q2444*	SRR3204104_vs_SRR3204172	oshima_pat_33	Act	relapse	0-9	TALL	TALL_Pediatric_WXS_rel	TALL Pediatric (relapse)	Notch signaling pathway	PEDIATRIC TALL WXS (Oshima et al., 2016; PNAS)
5	79950733	C	G	MSH3	missense_variant	P63A	SRR3204104_vs_SRR3204172	oshima_pat_33	Act	relapse	0-9	TALL	TALL_Pediatric_WXS_rel	TALL Pediatric (relapse)	Mismatch repair pathway	PEDIATRIC TALL WXS (Oshima et al., 2016; PNAS)
5	79950736	C	G	MSH3	missense_variant	P64A	SRR3204104_vs_SRR3204172	oshima_pat_33	Act	relapse	0-9	TALL	TALL_Pediatric_WXS_rel	TALL Pediatric (relapse)	Mismatch repair pathway	PEDIATRIC TALL WXS (Oshima et al., 2016; PNAS)
11	32417949	AC	CG	WT1	missense_variant	V368R	SRR3204104_vs_SRR3204172	oshima_pat_33	LoF	relapse	0-9	TALL	TALL_Pediatric_WXS_rel	TALL Pediatric (relapse)	Transcription factor	PEDIATRIC TALL WXS (Oshima et al., 2016; PNAS)
9	139399350	C	G	NOTCH1	missense_variant	R1598P	SRR3204148_vs_SRR3204160	oshima_pat_3	Act	relapse	0-9	TALL	TALL_Pediatric_WXS_rel	TALL Pediatric (relapse)	Notch signaling pathway	PEDIATRIC TALL WXS (Oshima et al., 2016; PNAS)
9	139399356	A	T	NOTCH1	missense_variant	L1596H	SRR3204148_vs_SRR3204160	oshima_pat_3	Act	relapse	0-9	TALL	TALL_Pediatric_WXS_rel	TALL Pediatric (relapse)	Notch signaling pathway	PEDIATRIC TALL WXS (Oshima et al., 2016; PNAS)
4	153249385	G	A	FBXW7	missense_variant	R465C	SRR3204148_vs_SRR3204160	oshima_pat_3	LoF	relapse	0-9	TALL	TALL_Pediatric_WXS_rel	TALL Pediatric (relapse)	Notch signaling pathway	PEDIATRIC TALL WXS (Oshima et al., 2016; PNAS)
9	139399344	A	T	NOTCH1	missense_variant	L1600Q	SRR3204148_vs_SRR3204160	oshima_pat_3	Act	relapse	0-9	TALL	TALL_Pediatric_WXS_rel	TALL Pediatric (relapse)	Notch signaling pathway	PEDIATRIC TALL WXS (Oshima et al., 2016; PNAS)
9	139399422	A	G	NOTCH1	missense_variant	L1574P	SRR3204148_vs_SRR3204160	oshima_pat_3	Act	relapse	0-9	TALL	TALL_Pediatric_WXS_rel	TALL Pediatric (relapse)	Notch signaling pathway	PEDIATRIC TALL WXS (Oshima et al., 2016; PNAS)
16	72845530	G	T	ZFHX3	missense_variant	H1270Q	SRR3204148_vs_SRR3204160	oshima_pat_3	LoF	relapse	0-9	TALL	TALL_Pediatric_WXS_rel	TALL Pediatric (relapse)	Transcription factor	PEDIATRIC TALL WXS (Oshima et al., 2016; PNAS)
X	39932962	C	T	BCOR	missense_variant	R546H	SRR3204185_vs_SRR3204160	oshima_pat_3	Act	primary	0-9	TALL	TALL_Pediatric_WXS_pry	TALL Pediatric	Chromatin other	PEDIATRIC TALL WXS (Oshima et al., 2016; PNAS)
4	153247366	C	T	FBXW7	missense_variant	R479Q	SRR3204045_vs_SRR3204083	oshima_pat_4	LoF	primary	0-9	TALL	TALL_Pediatric_WXS_pry	TALL Pediatric	Notch signaling pathway	PEDIATRIC TALL WXS (Oshima et al., 2016; PNAS)
9	139399349	GC	AG	NOTCH1	missense_variant	R1598P	SRR3204141_vs_SRR3204083	oshima_pat_4	Act	relapse	0-9	TALL	TALL_Pediatric_WXS_rel	TALL Pediatric (relapse)	Notch signaling pathway	PEDIATRIC TALL WXS (Oshima et al., 2016; PNAS)
1	22207012	G	A	HSPG2	missense_variant	A680V	SRR3204141_vs_SRR3204083	oshima_pat_4		relapse	0-9	TALL	TALL_Pediatric_WXS_rel	TALL Pediatric (relapse)	Interleukin signaling pathway	PEDIATRIC TALL WXS (Oshima et al., 2016; PNAS)
10	104852955	C	T	NT5C2	missense_variant	R367Q	SRR3204141_vs_SRR3204083	oshima_pat_4	Act	relapse	0-9	TALL	TALL_Pediatric_WXS_rel	TALL Pediatric (relapse)	Pyrimidine/purine metabolism	PEDIATRIC TALL WXS (Oshima et al., 2016; PNAS)
4	153247366	C	T	FBXW7	missense_variant	R479Q	SRR3204141_vs_SRR3204083	oshima_pat_4	LoF	relapse	0-9	TALL	TALL_Pediatric_WXS_rel	TALL Pediatric (relapse)	Notch signaling pathway	PEDIATRIC TALL WXS (Oshima et al., 2016; PNAS)
19	42797778	G	A	CIC	missense_variant	R1277H	SRR3204141_vs_SRR3204083	oshima_pat_4	LoF	relapse	0-9	TALL	TALL_Pediatric_WXS_rel	TALL Pediatric (relapse)	Transcription factor	PEDIATRIC TALL WXS (Oshima et al., 2016; PNAS)
6	161519353	G	C	MAP3K4	missense_variant	A1190P	SRR3204039_vs_SRR3204047	oshima_pat_5	Act	primary	10-15	TALL	TALL_Pediatric_WXS_pry	TALL Pediatric	Apoptosis signaling pathway	PEDIATRIC TALL WXS (Oshima et al., 2016; PNAS)
5	79950733	C	G	MSH3	missense_variant	P63A	SRR3204039_vs_SRR3204047	oshima_pat_5	Act	primary	10-15	TALL	TALL_Pediatric_WXS_pry	TALL Pediatric	Mismatch repair pathway	PEDIATRIC TALL WXS (Oshima et al., 2016; PNAS)
5	79950736	C	G	MSH3	missense_variant	P64A	SRR3204039_vs_SRR3204047	oshima_pat_5	Act	primary	10-15	TALL	TALL_Pediatric_WXS_pry	TALL Pediatric	Mismatch repair pathway	PEDIATRIC TALL WXS (Oshima et al., 2016; PNAS)
1	9787030	G	A	PIK3CD	missense_variant	E1021K	SRR3204039_vs_SRR3204047	oshima_pat_5	Act	primary	10-15	TALL	TALL_Pediatric_WXS_pry	TALL Pediatric	PI3 kinase pathway	PEDIATRIC TALL WXS (Oshima et al., 2016; PNAS)
6	161519384	T	C	MAP3K4	missense_variant	V1200A	SRR3204096_vs_SRR3204047	oshima_pat_5	Act	relapse	10-15	TALL	TALL_Pediatric_WXS_rel	TALL Pediatric (relapse)	Apoptosis signaling pathway	PEDIATRIC TALL WXS (Oshima et al., 2016; PNAS)
5	79950736	C	G	MSH3	missense_variant	P64A	SRR3204096_vs_SRR3204047	oshima_pat_5	Act	relapse	10-15	TALL	TALL_Pediatric_WXS_rel	TALL Pediatric (relapse)	Mismatch repair pathway	PEDIATRIC TALL WXS (Oshima et al., 2016; PNAS)
5	79950733	C	G	MSH3	missense_variant	P63A	SRR3204096_vs_SRR3204047	oshima_pat_5	Act	relapse	10-15	TALL	TALL_Pediatric_WXS_rel	TALL Pediatric (relapse)	Mismatch repair pathway	PEDIATRIC TALL WXS (Oshima et al., 2016; PNAS)
6	161519353	G	C	MAP3K4	missense_variant	A1190P	SRR3204096_vs_SRR3204047	oshima_pat_5	Act	relapse	10-15	TALL	TALL_Pediatric_WXS_rel	TALL Pediatric (relapse)	Apoptosis signaling pathway	PEDIATRIC TALL WXS (Oshima et al., 2016; PNAS)
1	9787030	G	A	PIK3CD	missense_variant	E1021K	SRR3204096_vs_SRR3204047	oshima_pat_5	Act	relapse	10-15	TALL	TALL_Pediatric_WXS_rel	TALL Pediatric (relapse)	PI3 kinase pathway	PEDIATRIC TALL WXS (Oshima et al., 2016; PNAS)
10	104857107	G	A	NT5C2	missense_variant	R238W	SRR3204096_vs_SRR3204047	oshima_pat_5	Act	relapse	10-15	TALL	TALL_Pediatric_WXS_rel	TALL Pediatric (relapse)	Pyrimidine/purine metabolism	PEDIATRIC TALL WXS (Oshima et al., 2016; PNAS)
5	79950736	C	G	MSH3	missense_variant	P64A	SRR3204072_vs_SRR3204103	oshima_pat_6	Act	primary	0-9	TALL	TALL_Pediatric_WXS_pry	TALL Pediatric	Mismatch repair pathway	PEDIATRIC TALL WXS (Oshima et al., 2016; PNAS)
5	79950733	C	G	MSH3	missense_variant	P63A	SRR3204072_vs_SRR3204103	oshima_pat_6	Act	primary	0-9	TALL	TALL_Pediatric_WXS_pry	TALL Pediatric	Mismatch repair pathway	PEDIATRIC TALL WXS (Oshima et al., 2016; PNAS)
9	139399344	A	G	NOTCH1	missense_variant	L1600P	SRR3204072_vs_SRR3204103	oshima_pat_6	Act	primary	0-9	TALL	TALL_Pediatric_WXS_pry	TALL Pediatric	Notch signaling pathway	PEDIATRIC TALL WXS (Oshima et al., 2016; PNAS)
8	128750686	C	T	MYC	missense_variant	P75S	SRR3204072_vs_SRR3204103	oshima_pat_6	Act	primary	0-9	TALL	TALL_Pediatric_WXS_pry	TALL Pediatric	Notch signaling pathway	PEDIATRIC TALL WXS (Oshima et al., 2016; PNAS)
6	161519384	T	C	MAP3K4	missense_variant	V1200A	SRR3204102_vs_SRR3204103	oshima_pat_6	Act	relapse	0-9	TALL	TALL_Pediatric_WXS_rel	TALL Pediatric (relapse)	Apoptosis signaling pathway	PEDIATRIC TALL WXS (Oshima et al., 2016; PNAS)
6	161519381	C	T	MAP3K4	missense_variant	A1199V	SRR3204102_vs_SRR3204103	oshima_pat_6	Act	relapse	0-9	TALL	TALL_Pediatric_WXS_rel	TALL Pediatric (relapse)	Apoptosis signaling pathway	PEDIATRIC TALL WXS (Oshima et al., 2016; PNAS)
4	187527298	C	A	FAT1	missense_variant	V3426L	SRR3204102_vs_SRR3204103	oshima_pat_6	LoF	relapse	0-9	TALL	TALL_Pediatric_WXS_rel	TALL Pediatric (relapse)	Wnt signaling pathway	PEDIATRIC TALL WXS (Oshima et al., 2016; PNAS)
5	79950733	C	G	MSH3	missense_variant	P63A	SRR3204102_vs_SRR3204103	oshima_pat_6	Act	relapse	0-9	TALL	TALL_Pediatric_WXS_rel	TALL Pediatric (relapse)	Mismatch repair pathway	PEDIATRIC TALL WXS (Oshima et al., 2016; PNAS)
5	79950736	C	G	MSH3	missense_variant	P64A	SRR3204102_vs_SRR3204103	oshima_pat_6	Act	relapse	0-9	TALL	TALL_Pediatric_WXS_rel	TALL Pediatric (relapse)	Mismatch repair pathway	PEDIATRIC TALL WXS (Oshima et al., 2016; PNAS)
8	128750686	C	T	MYC	missense_variant	P75S	SRR3204102_vs_SRR3204103	oshima_pat_6	Act	relapse	0-9	TALL	TALL_Pediatric_WXS_rel	TALL Pediatric (relapse)	Notch signaling pathway	PEDIATRIC TALL WXS (Oshima et al., 2016; PNAS)
17	7577539	G	A	TP53	missense_variant	R248W	SRR3204079_vs_SRR3204044	oshima_pat_7	LoF	primary	16-20	TALL	TALL_Pediatric_WXS_pry	TALL Pediatric	p53 pathway	PEDIATRIC TALL WXS (Oshima et al., 2016; PNAS)
10	104852955	C	T	NT5C2	missense_variant	R367Q	SRR3204087_vs_SRR3204044	oshima_pat_7	Act	relapse	16-20	TALL	TALL_Pediatric_WXS_rel	TALL Pediatric (relapse)	Pyrimidine/purine metabolism	PEDIATRIC TALL WXS (Oshima et al., 2016; PNAS)
17	7577539	G	A	TP53	missense_variant	R248W	SRR3204087_vs_SRR3204044	oshima_pat_7	LoF	relapse	16-20	TALL	TALL_Pediatric_WXS_rel	TALL Pediatric (relapse)	p53 pathway	PEDIATRIC TALL WXS (Oshima et al., 2016; PNAS)
1	1737942	A	C	GNB1	missense_variant	I80S	SRR3204087_vs_SRR3204044	oshima_pat_7	Act	relapse	16-20	TALL	TALL_Pediatric_WXS_rel	TALL Pediatric (relapse)	PI3 kinase pathway	PEDIATRIC TALL WXS (Oshima et al., 2016; PNAS)
1	115256528	T	G	NRAS	missense_variant	Q61H	SRR3204034_vs_SRR3204061	oshima_pat_8	Act	primary	0-9	TALL	TALL_Pediatric_WXS_pry	TALL Pediatric	Ras Pathway	PEDIATRIC TALL WXS (Oshima et al., 2016; PNAS)
6	161519381	C	T	MAP3K4	missense_variant	A1199V	SRR3204034_vs_SRR3204061	oshima_pat_8	Act	primary	0-9	TALL	TALL_Pediatric_WXS_pry	TALL Pediatric	Apoptosis signaling pathway	PEDIATRIC TALL WXS (Oshima et al., 2016; PNAS)
X	66765167	A	T	AR	missense_variant	Q60L	SRR3204034_vs_SRR3204061	oshima_pat_8	Act	primary	0-9	TALL	TALL_Pediatric_WXS_pry	TALL Pediatric	Gonadotropin-releasing hormone receptor pathway	PEDIATRIC TALL WXS (Oshima et al., 2016; PNAS)
5	79950733	C	G	MSH3	missense_variant	P63A	SRR3204034_vs_SRR3204061	oshima_pat_8	Act	primary	0-9	TALL	TALL_Pediatric_WXS_pry	TALL Pediatric	Mismatch repair pathway	PEDIATRIC TALL WXS (Oshima et al., 2016; PNAS)
5	79950736	C	G	MSH3	missense_variant	P64A	SRR3204034_vs_SRR3204061	oshima_pat_8	Act	primary	0-9	TALL	TALL_Pediatric_WXS_pry	TALL Pediatric	Mismatch repair pathway	PEDIATRIC TALL WXS (Oshima et al., 2016; PNAS)
6	161519381	C	T	MAP3K4	missense_variant	A1199V	SRR3204070_vs_SRR3204061	oshima_pat_8	Act	relapse	0-9	TALL	TALL_Pediatric_WXS_rel	TALL Pediatric (relapse)	Apoptosis signaling pathway	PEDIATRIC TALL WXS (Oshima et al., 2016; PNAS)
5	79950733	C	G	MSH3	missense_variant	P63A	SRR3204070_vs_SRR3204061	oshima_pat_8	Act	relapse	0-9	TALL	TALL_Pediatric_WXS_rel	TALL Pediatric (relapse)	Mismatch repair pathway	PEDIATRIC TALL WXS (Oshima et al., 2016; PNAS)
X	66765167	A	T	AR	missense_variant	Q60L	SRR3204070_vs_SRR3204061	oshima_pat_8	Act	relapse	0-9	TALL	TALL_Pediatric_WXS_rel	TALL Pediatric (relapse)	Gonadotropin-releasing hormone receptor pathway	PEDIATRIC TALL WXS (Oshima et al., 2016; PNAS)
5	79950736	C	G	MSH3	missense_variant	P64A	SRR3204070_vs_SRR3204061	oshima_pat_8	Act	relapse	0-9	TALL	TALL_Pediatric_WXS_rel	TALL Pediatric (relapse)	Mismatch repair pathway	PEDIATRIC TALL WXS (Oshima et al., 2016; PNAS)
1	115256528	T	G	NRAS	missense_variant	Q61H	SRR3204070_vs_SRR3204061	oshima_pat_8	Act	relapse	0-9	TALL	TALL_Pediatric_WXS_rel	TALL Pediatric (relapse)	Ras Pathway	PEDIATRIC TALL WXS (Oshima et al., 2016; PNAS)
11	32417943	C	A	WT1	missense_variant	R370L	SRR3204070_vs_SRR3204061	oshima_pat_8	LoF	relapse	0-9	TALL	TALL_Pediatric_WXS_rel	TALL Pediatric (relapse)	Transcription factor	PEDIATRIC TALL WXS (Oshima et al., 2016; PNAS)
1	65312383	A	G	JAK1	missense_variant	S646P	SRR3204028_vs_SRR3204151	oshima_pat_9	Act	primary	10-15	TALL	TALL_Pediatric_WXS_pry	TALL Pediatric	JAK/STAT signaling pathway	PEDIATRIC TALL WXS (Oshima et al., 2016; PNAS)
1	115252203	G	A	NRAS	missense_variant	A146V	SRR3204028_vs_SRR3204151	oshima_pat_9	Act	primary	10-15	TALL	TALL_Pediatric_WXS_pry	TALL Pediatric	Ras Pathway	PEDIATRIC TALL WXS (Oshima et al., 2016; PNAS)
2	141055436	G	T	LRP1B	missense_variant	A4303D	SRR3204028_vs_SRR3204151	oshima_pat_9	LoF	primary	10-15	TALL	TALL_Pediatric_WXS_pry	TALL Pediatric	Metabolism	PEDIATRIC TALL WXS (Oshima et al., 2016; PNAS)
1	65310520	G	T	JAK1	missense_variant	A723D	SRR3204028_vs_SRR3204151	oshima_pat_9	Act	primary	10-15	TALL	TALL_Pediatric_WXS_pry	TALL Pediatric	JAK/STAT signaling pathway	PEDIATRIC TALL WXS (Oshima et al., 2016; PNAS)
19	17949108	C	T	JAK3	missense_variant	M511I	SRR3204028_vs_SRR3204151	oshima_pat_9	Act	primary	10-15	TALL	TALL_Pediatric_WXS_pry	TALL Pediatric	JAK/STAT signaling pathway	PEDIATRIC TALL WXS (Oshima et al., 2016; PNAS)
X	70339575	C	A	MED12	missense_variant	R82S	SRR3204028_vs_SRR3204151	oshima_pat_9	LoF	primary	10-15	TALL	TALL_Pediatric_WXS_pry	TALL Pediatric	Transcription factor	PEDIATRIC TALL WXS (Oshima et al., 2016; PNAS)
12	6697051	C	T	CHD4	missense_variant	R1177H	SRR3204077_vs_SRR3204151	oshima_pat_9	Act	relapse	10-15	TALL	TALL_Pediatric_WXS_rel	TALL Pediatric (relapse)	Chromatin other	PEDIATRIC TALL WXS (Oshima et al., 2016; PNAS)
11	119149280	G	A	CBL	missense_variant	V430M	SRR3204077_vs_SRR3204151	oshima_pat_9	ambiguous	relapse	10-15	TALL	TALL_Pediatric_WXS_rel	TALL Pediatric (relapse)	Ras Pathway	PEDIATRIC TALL WXS (Oshima et al., 2016; PNAS)
9	21971120	G	A	CDKN2A	stop_gained	R80*	SRR3204077_vs_SRR3204151	oshima_pat_9	LoF	relapse	10-15	TALL	TALL_Pediatric_WXS_rel	TALL Pediatric (relapse)	Cell cycle	PEDIATRIC TALL WXS (Oshima et al., 2016; PNAS)
4	153247289	G	A	FBXW7	missense_variant	R505C	SRR3204077_vs_SRR3204151	oshima_pat_9	LoF	relapse	10-15	TALL	TALL_Pediatric_WXS_rel	TALL Pediatric (relapse)	Notch signaling pathway	PEDIATRIC TALL WXS (Oshima et al., 2016; PNAS)
2	48026606	G	A	MSH6	missense_variant	R495Q	SRR3204077_vs_SRR3204151	oshima_pat_9	LoF	relapse	10-15	TALL	TALL_Pediatric_WXS_rel	TALL Pediatric (relapse)	Genome integrity	PEDIATRIC TALL WXS (Oshima et al., 2016; PNAS)
2	48026566	C	T	MSH6	stop_gained	R482*	SRR3204077_vs_SRR3204151	oshima_pat_9	LoF	relapse	10-15	TALL	TALL_Pediatric_WXS_rel	TALL Pediatric (relapse)	Genome integrity	PEDIATRIC TALL WXS (Oshima et al., 2016; PNAS)
1	65312382	G	A	JAK1	missense_variant	S646F	SRR3204077_vs_SRR3204151	oshima_pat_9	Act	relapse	10-15	TALL	TALL_Pediatric_WXS_rel	TALL Pediatric (relapse)	JAK/STAT signaling pathway	PEDIATRIC TALL WXS (Oshima et al., 2016; PNAS)
19	17949108	C	T	JAK3	missense_variant	M511I	SRR3204077_vs_SRR3204151	oshima_pat_9	Act	relapse	10-15	TALL	TALL_Pediatric_WXS_rel	TALL Pediatric (relapse)	JAK/STAT signaling pathway	PEDIATRIC TALL WXS (Oshima et al., 2016; PNAS)
X	70339574	AC	GA	MED12	missense_variant	LR81-82LS	SRR3204077_vs_SRR3204151	oshima_pat_9	LoF	relapse	10-15	TALL	TALL_Pediatric_WXS_rel	TALL Pediatric (relapse)	Transcription factor	PEDIATRIC TALL WXS (Oshima et al., 2016; PNAS)

## Sheet:  Table S6
Table S6. Candidate Driver CNV and SV
Table S6.a – CNV
ALTERATION	LEVEL_CONFIDENCE	SUBSET	PATIENT	COHORT	PATHWAY
ABCB1 7q21.12 (amp)	known_driver	private_relapse	PAT1	ADULT TALL AECC PROJECT	ATP-binding cassette (ABC) transporter superfamily
CDKN2A 9p21.3 (del)	known_driver	shared	PAT1	ADULT TALL AECC PROJECT	Cell cycle
CDKN2B 9p21.3 (del)	known_driver	shared	PAT1	ADULT TALL AECC PROJECT	Cell cycle
EZH2 7q36.1 (del)	cnv_in_interesting_gene	shared	PAT1	ADULT TALL AECC PROJECT	Chromatin histone modifiers
IKZF1 7p12.2 (del)	known_driver	private_relapse	PAT1	ADULT TALL AECC PROJECT	NF-KappaB signaling
ADD3 10q25.1 (amp)	cnv_in_interesting_gene	shared	PAT10	ADULT TALL AECC PROJECT	PKA Signaling
CDKN1B 12p13.1-2 (del)	known_driver	private_primary	PAT10	ADULT TALL AECC PROJECT	Cell cycle
CDKN2A 9p21.3 (del)	known_driver	private_primary	PAT10	ADULT TALL AECC PROJECT	Cell cycle
CDKN2B 9p21.3 (del)	known_driver	private_primary	PAT10	ADULT TALL AECC PROJECT	Cell cycle
EZH2 7q36.1 (del)	cnv_in_interesting_gene	shared	PAT10	ADULT TALL AECC PROJECT	Chromatin histone modifiers
KMT2C 7q36.1 (del)	cnv_in_interesting_gene	shared	PAT10	ADULT TALL AECC PROJECT	Chromatin histone modifiers
NT5C2 10q24.32-33 (amp)	cnv_in_interesting_gene	shared	PAT10	ADULT TALL AECC PROJECT	Pyrimidine/purine metabolism
PTPN2 18p11.21 (del)	cnv_in_interesting_gene	private_primary	PAT10	ADULT TALL AECC PROJECT	JAK/STAT signaling pathway
TET2 4q24. (del)	cnv_in_interesting_gene	private_relapse	PAT10	ADULT TALL AECC PROJECT	Chromatin other
ABCB1 7q21.12 (amp)	known_driver	private_relapse	PAT11	ADULT TALL AECC PROJECT	ATP-binding cassette (ABC) transporter superfamily
IKZF1 7p12.2 (del)	known_driver	private_relapse	PAT11	ADULT TALL AECC PROJECT	NF-KappaB signaling
ADD3 10q25.1 (amp)	cnv_in_interesting_gene	shared	PAT12	ADULT TALL AECC PROJECT	PKA Signaling
EZH2 7q36.1 (del)	cnv_in_interesting_gene	shared	PAT12	ADULT TALL AECC PROJECT	Chromatin histone modifiers
JAK3 19p13.11 (amp)	cnv_in_interesting_gene	private_relapse	PAT12	ADULT TALL AECC PROJECT	JAK/STAT signaling pathway
KMT2C 7q36.1 (del)	cnv_in_interesting_gene	shared	PAT12	ADULT TALL AECC PROJECT	Chromatin histone modifiers
MLLT1 19p13.3 (amp)	cnv_in_interesting_gene	private_relapse	PAT12	ADULT TALL AECC PROJECT	Transcriptional misregulation in cancer
NT5C2 10q24.32-33 (amp)	cnv_in_interesting_gene	shared	PAT12	ADULT TALL AECC PROJECT	Pyrimidine/purine metabolism
RPL22 1p36.31 (del)	cnv_in_interesting_gene	shared	PAT12	ADULT TALL AECC PROJECT	NF-KappaB signaling
TLX1 10q24.31 (amp)	cnv_in_interesting_gene	shared	PAT12	ADULT TALL AECC PROJECT	Transcriptional misregulation in cancer
CDKN2A 9p21.3 (del)	known_driver	shared	PAT13	ADULT TALL AECC PROJECT	Cell cycle
CDKN2B 9p21.3 (del)	known_driver	shared	PAT13	ADULT TALL AECC PROJECT	Cell cycle
PHF6 Xq26.2 (del)	cnv_in_interesting_gene	shared	PAT13	ADULT TALL AECC PROJECT	Chromatin other
CASP8AP2 6q15. (del)	cnv_in_interesting_gene	shared	PAT14	ADULT TALL AECC PROJECT	Apoptosis signaling pathway
ME1 6q14.2 (del)	cnv_in_interesting_gene	shared	PAT14	ADULT TALL AECC PROJECT	Pyruvate metabolism
CDKN2A 9p21.3 (del)	known_driver	shared	PAT15	ADULT TALL AECC PROJECT	Cell cycle
CDKN2B 9p21.3 (del)	known_driver	shared	PAT15	ADULT TALL AECC PROJECT	Cell cycle
FAT1 4q35.2 (del)	cnv_in_interesting_gene	shared	PAT15	ADULT TALL AECC PROJECT	Wnt signaling pathway
FBXW7 4q31.3 (del)	cnv_in_interesting_gene	shared	PAT15	ADULT TALL AECC PROJECT	Notch signaling pathway
NR3C2 4q31.23 (del)	cnv_in_interesting_gene	shared	PAT15	ADULT TALL AECC PROJECT	Gonadotropin-releasing hormone receptor pathway
RPL22 1p36.31 (del)	cnv_in_interesting_gene	private_relapse	PAT15	ADULT TALL AECC PROJECT	NF-KappaB signaling
TET2 4q24. (del)	cnv_in_interesting_gene	shared	PAT15	ADULT TALL AECC PROJECT	Chromatin other
ABCC3 17q21.33 (amp)	known_driver	shared	PAT16	ADULT TALL AECC PROJECT	ATP-binding cassette (ABC) transporter superfamily
CDKN2A 9p21.1-2-3 (del)	known_driver	shared	PAT16	ADULT TALL AECC PROJECT	Cell cycle
CDKN2B 9p21.1-2-3 (del)	known_driver	shared	PAT16	ADULT TALL AECC PROJECT	Cell cycle
MPO 17q22. (amp)	known_driver	shared	PAT16	ADULT TALL AECC PROJECT	NF-KappaB signaling
CDKN2A 9p21.3 (del)	known_driver	shared	PAT17	ADULT TALL AECC PROJECT	Cell cycle
CDKN2B 9p21.3 (del)	known_driver	shared	PAT17	ADULT TALL AECC PROJECT	Cell cycle
GNB1 1p36.33 (amp)	cnv_in_interesting_gene	private_relapse	PAT17	ADULT TALL AECC PROJECT	PI3 kinase pathway
HSPG2 1p36.12 (amp)	cnv_in_interesting_gene	private_relapse	PAT17	ADULT TALL AECC PROJECT	Interleukin signaling pathway
JAK3 19p13.11 (amp)	cnv_in_interesting_gene	private_relapse	PAT17	ADULT TALL AECC PROJECT	JAK/STAT signaling pathway
LCK 1p35.1 (amp)	cnv_in_interesting_gene	private_relapse	PAT17	ADULT TALL AECC PROJECT	T cell activation
MLLT1 19p13.3 (amp)	cnv_in_interesting_gene	private_relapse	PAT17	ADULT TALL AECC PROJECT	Transcriptional misregulation in cancer
MTOR 1p36.22 (amp)	cnv_in_interesting_gene	private_relapse	PAT17	ADULT TALL AECC PROJECT	PI3 kinase pathway
PHF6 Xq26.2 (del)	cnv_in_interesting_gene	private_relapse	PAT17	ADULT TALL AECC PROJECT	Chromatin other
PIK3CD 1p36.22 (amp)	cnv_in_interesting_gene	private_relapse	PAT17	ADULT TALL AECC PROJECT	PI3 kinase pathway
PTPN2 18p11.21 (del)	cnv_in_interesting_gene	private_primary	PAT17	ADULT TALL AECC PROJECT	JAK/STAT signaling pathway
TAL1 1p33. (amp)	cnv_in_interesting_gene	private_relapse	PAT17	ADULT TALL AECC PROJECT	NF-KappaB signaling
CDKN2A 9p21.3 (del)	known_driver	shared	PAT18	ADULT TALL AECC PROJECT	Cell cycle
CDKN2B 9p21.3 (del)	known_driver	shared	PAT18	ADULT TALL AECC PROJECT	Cell cycle
CDKN2A 9p21.1-2-3 (del)	known_driver	shared	PAT19	ADULT TALL AECC PROJECT	Cell cycle
CDKN2B 9p21.1-2-3 (del)	known_driver	shared	PAT19	ADULT TALL AECC PROJECT	Cell cycle
PAX5 9p13.2 (del)	known_driver	shared	PAT19	ADULT TALL AECC PROJECT	Transcriptional misregulation in cancer
CASP8AP2 6q15. (del)	cnv_in_interesting_gene	shared	PAT6	ADULT TALL AECC PROJECT	Apoptosis signaling pathway
CDKN2A 9p21.3 (del)	known_driver	shared	PAT6	ADULT TALL AECC PROJECT	Cell cycle
CDKN2B 9p21.3 (del)	known_driver	shared	PAT6	ADULT TALL AECC PROJECT	Cell cycle
ME1 6q14.2 (del)	cnv_in_interesting_gene	shared	PAT6	ADULT TALL AECC PROJECT	Pyruvate metabolism
PRDM1 6q21. (del)	cnv_in_interesting_gene	shared	PAT6	ADULT TALL AECC PROJECT	p53 pathway
CDKN2A 9p21.3 (del)	known_driver	private_primary	PAT7	ADULT TALL AECC PROJECT	Cell cycle
CDKN2B 9p21.3 (del)	known_driver	private_primary	PAT7	ADULT TALL AECC PROJECT	Cell cycle
TP53 17p13.1 (del)	known_driver	private_relapse	PAT7	ADULT TALL AECC PROJECT	p53 pathway
CDKN2A 9p21.3 (del)	known_driver	shared	PAT8	ADULT TALL AECC PROJECT	Cell cycle
CDKN2B 9p21.3 (del)	known_driver	shared	PAT8	ADULT TALL AECC PROJECT	Cell cycle
RB1 13q14.2 (del)	known_driver	private_primary	oshima_pat_1	PEDIATRIC TALL WXS (Oshima et al., 2016; PNAS)	p53 pathway
CDKN2A 9p21.1-2-3 (del)	known_driver	shared	oshima_pat_10	PEDIATRIC TALL WXS (Oshima et al., 2016; PNAS)	Cell cycle
CDKN2B 9p21.1-2-3 (del)	known_driver	shared	oshima_pat_10	PEDIATRIC TALL WXS (Oshima et al., 2016; PNAS)	Cell cycle
CDKN2A 9p21.3 (del)	known_driver	shared	oshima_pat_12	PEDIATRIC TALL WXS (Oshima et al., 2016; PNAS)	Cell cycle
CDKN2B 9p21.3 (del)	known_driver	shared	oshima_pat_12	PEDIATRIC TALL WXS (Oshima et al., 2016; PNAS)	Cell cycle
DNM2 19p13.2 (del)	cnv_in_interesting_gene	shared	oshima_pat_12	PEDIATRIC TALL WXS (Oshima et al., 2016; PNAS)	Notch signaling pathway
KMT2C 7q36.1 (del)	cnv_in_interesting_gene	shared	oshima_pat_12	PEDIATRIC TALL WXS (Oshima et al., 2016; PNAS)	Chromatin histone modifiers
SMARCA4 19p13.2 (del)	cnv_in_interesting_gene	shared	oshima_pat_12	PEDIATRIC TALL WXS (Oshima et al., 2016; PNAS)	Wnt signaling pathway
CASP8AP2 6q15. (del)	cnv_in_interesting_gene	private_primary	oshima_pat_13	PEDIATRIC TALL WXS (Oshima et al., 2016; PNAS)	Apoptosis signaling pathway
ME1 6q14.2 (del)	cnv_in_interesting_gene	private_primary	oshima_pat_13	PEDIATRIC TALL WXS (Oshima et al., 2016; PNAS)	Pyruvate metabolism
PAX5 9p13.2 (del)	known_driver	private_primary	oshima_pat_13	PEDIATRIC TALL WXS (Oshima et al., 2016; PNAS)	Transcriptional misregulation in cancer
PRDM1 6q21. (del)	cnv_in_interesting_gene	private_primary	oshima_pat_13	PEDIATRIC TALL WXS (Oshima et al., 2016; PNAS)	p53 pathway
WHSC1 4p16.3 (amp)	cnv_in_interesting_gene	private_primary	oshima_pat_13	PEDIATRIC TALL WXS (Oshima et al., 2016; PNAS)	Chromatin histone modifiers
ABL1 9q34.12 (amp)	known_driver	private_relapse	oshima_pat_16	PEDIATRIC TALL WXS (Oshima et al., 2016; PNAS)	Integrin signalling pathway
CDKN2A 9p21.3 (del)	known_driver	shared	oshima_pat_16	PEDIATRIC TALL WXS (Oshima et al., 2016; PNAS)	Cell cycle
CDKN2B 9p21.3 (del)	known_driver	shared	oshima_pat_16	PEDIATRIC TALL WXS (Oshima et al., 2016; PNAS)	Cell cycle
IKZF1 7p12.2 (del)	known_driver	private_relapse	oshima_pat_16	PEDIATRIC TALL WXS (Oshima et al., 2016; PNAS)	NF-KappaB signaling
NOTCH1 9q34.3 (amp)	cnv_in_interesting_gene	private_relapse	oshima_pat_16	PEDIATRIC TALL WXS (Oshima et al., 2016; PNAS)	Notch signaling pathway
NUP214 9q34.13 (amp)	known_driver	private_relapse	oshima_pat_16	PEDIATRIC TALL WXS (Oshima et al., 2016; PNAS)	other
SMARCA4 19p13.2 (del)	cnv_in_interesting_gene	private_primary	oshima_pat_16	PEDIATRIC TALL WXS (Oshima et al., 2016; PNAS)	Wnt signaling pathway
ABCA3 16p13.3 (amp)	known_driver	private_relapse	oshima_pat_17	PEDIATRIC TALL WXS (Oshima et al., 2016; PNAS)	ATP-binding cassette (ABC) transporter superfamily
ABCB1 7q21.12 (amp)	known_driver	private_relapse	oshima_pat_17	PEDIATRIC TALL WXS (Oshima et al., 2016; PNAS)	ATP-binding cassette (ABC) transporter superfamily
ECT2L 6q24.1 (amp)	cnv_in_interesting_gene	private_relapse	oshima_pat_17	PEDIATRIC TALL WXS (Oshima et al., 2016; PNAS)	Regulation of Rho protein signal transduction
HOXA1 7p15.2 (amp)	known_driver	private_relapse	oshima_pat_17	PEDIATRIC TALL WXS (Oshima et al., 2016; PNAS)	Transcription factor
HOXA10 7p15.2 (amp)	known_driver	private_relapse	oshima_pat_17	PEDIATRIC TALL WXS (Oshima et al., 2016; PNAS)	Transcription factor
HOXA3 7p15.2 (amp)	known_driver	private_relapse	oshima_pat_17	PEDIATRIC TALL WXS (Oshima et al., 2016; PNAS)	Transcription factor
HOXA4 7p15.2 (amp)	known_driver	private_relapse	oshima_pat_17	PEDIATRIC TALL WXS (Oshima et al., 2016; PNAS)	Transcription factor
HOXA5 7p15.2 (amp)	known_driver	private_relapse	oshima_pat_17	PEDIATRIC TALL WXS (Oshima et al., 2016; PNAS)	Transcription factor
HOXA6 7p15.2 (amp)	known_driver	private_relapse	oshima_pat_17	PEDIATRIC TALL WXS (Oshima et al., 2016; PNAS)	Transcription factor
HOXA7 7p15.2 (amp)	known_driver	private_relapse	oshima_pat_17	PEDIATRIC TALL WXS (Oshima et al., 2016; PNAS)	Transcription factor
HOXA9 7p15.2 (amp)	known_driver	private_relapse	oshima_pat_17	PEDIATRIC TALL WXS (Oshima et al., 2016; PNAS)	Transcription factor
JAK3 19p13.11 (amp)	cnv_in_interesting_gene	private_relapse	oshima_pat_17	PEDIATRIC TALL WXS (Oshima et al., 2016; PNAS)	JAK/STAT signaling pathway
ME1 6q14.2 (amp)	cnv_in_interesting_gene	private_relapse	oshima_pat_17	PEDIATRIC TALL WXS (Oshima et al., 2016; PNAS)	Pyruvate metabolism
MLLT1 19p13.3 (amp)	cnv_in_interesting_gene	private_relapse	oshima_pat_17	PEDIATRIC TALL WXS (Oshima et al., 2016; PNAS)	Transcriptional misregulation in cancer
PRDM1 6q21. (amp)	cnv_in_interesting_gene	private_relapse	oshima_pat_17	PEDIATRIC TALL WXS (Oshima et al., 2016; PNAS)	p53 pathway
CDKN2A 9p21.2-3 (del)	known_driver	shared	oshima_pat_18	PEDIATRIC TALL WXS (Oshima et al., 2016; PNAS)	Cell cycle
CDKN2B 9p21.2-3 (del)	known_driver	shared	oshima_pat_18	PEDIATRIC TALL WXS (Oshima et al., 2016; PNAS)	Cell cycle
ZFP36L2 2p21. (del)	cnv_in_interesting_gene	private_relapse	oshima_pat_18	PEDIATRIC TALL WXS (Oshima et al., 2016; PNAS)	RNA abundance
EBF1 5q33.3 (del)	known_driver	private_primary	oshima_pat_19	PEDIATRIC TALL WXS (Oshima et al., 2016; PNAS)	Transcriptional regulation of white adipocyte differentiation
LMO2 11p13. (del)	known_driver	shared	oshima_pat_19	PEDIATRIC TALL WXS (Oshima et al., 2016; PNAS)	Regulation of hematopoietic stem cell differentiation
NR3C1 5q31.3 (del)	cnv_in_interesting_gene	private_primary	oshima_pat_19	PEDIATRIC TALL WXS (Oshima et al., 2016; PNAS)	Gonadotropin-releasing hormone receptor pathway
PTEN 10q23.31 (del)	known_driver	shared	oshima_pat_19	PEDIATRIC TALL WXS (Oshima et al., 2016; PNAS)	PI3 kinase pathway
PTPRC 1q32.1 (del)	cnv_in_interesting_gene	private_primary	oshima_pat_19	PEDIATRIC TALL WXS (Oshima et al., 2016; PNAS)	JAK/STAT signaling pathway
RUNX1 21q22.12 (amp)	known_driver	private_primary	oshima_pat_19	PEDIATRIC TALL WXS (Oshima et al., 2016; PNAS)	Transcription factor
U2AF1 21q22.3 (amp)	cnv_in_interesting_gene	private_primary	oshima_pat_19	PEDIATRIC TALL WXS (Oshima et al., 2016; PNAS)	Splicing
WHSC1 4p16.3 (amp)	cnv_in_interesting_gene	private_primary	oshima_pat_19	PEDIATRIC TALL WXS (Oshima et al., 2016; PNAS)	Chromatin histone modifiers
ABCC3 17q21.33 (amp)	known_driver	private_relapse	oshima_pat_22	PEDIATRIC TALL WXS (Oshima et al., 2016; PNAS)	ATP-binding cassette (ABC) transporter superfamily
CASP8AP2 6q15. (del)	cnv_in_interesting_gene	shared	oshima_pat_22	PEDIATRIC TALL WXS (Oshima et al., 2016; PNAS)	Apoptosis signaling pathway
ME1 6q14.2 (del)	cnv_in_interesting_gene	shared	oshima_pat_22	PEDIATRIC TALL WXS (Oshima et al., 2016; PNAS)	Pyruvate metabolism
MPO 17q22. (amp)	known_driver	private_relapse	oshima_pat_22	PEDIATRIC TALL WXS (Oshima et al., 2016; PNAS)	NF-KappaB signaling
MYC 8q24.3-11-12-13-21-22-23 (amp)	known_driver	private_relapse	oshima_pat_22	PEDIATRIC TALL WXS (Oshima et al., 2016; PNAS)	Notch signaling pathway
PRDM1 6q21. (del)	cnv_in_interesting_gene	private_primary	oshima_pat_22	PEDIATRIC TALL WXS (Oshima et al., 2016; PNAS)	p53 pathway
STAT5B 17q21.2 (amp)	cnv_in_interesting_gene	private_relapse	oshima_pat_22	PEDIATRIC TALL WXS (Oshima et al., 2016; PNAS)	JAK/STAT signaling pathway
CASP8AP2 6q15. (del)	cnv_in_interesting_gene	private_relapse	oshima_pat_29	PEDIATRIC TALL WXS (Oshima et al., 2016; PNAS)	Apoptosis signaling pathway
ME1 6q14.2 (del)	cnv_in_interesting_gene	private_relapse	oshima_pat_29	PEDIATRIC TALL WXS (Oshima et al., 2016; PNAS)	Pyruvate metabolism
PRDM1 6q21. (del)	cnv_in_interesting_gene	private_relapse	oshima_pat_29	PEDIATRIC TALL WXS (Oshima et al., 2016; PNAS)	p53 pathway
ABCC3 17q21.33 (amp)	known_driver	private_primary	oshima_pat_3	PEDIATRIC TALL WXS (Oshima et al., 2016; PNAS)	ATP-binding cassette (ABC) transporter superfamily
CDKN2A 9p21.1-2-3 (del)	known_driver	private_primary	oshima_pat_3	PEDIATRIC TALL WXS (Oshima et al., 2016; PNAS)	Cell cycle
CDKN2B 9p21.1-2-3 (del)	known_driver	private_primary	oshima_pat_3	PEDIATRIC TALL WXS (Oshima et al., 2016; PNAS)	Cell cycle
MPO 17q22. (amp)	known_driver	private_primary	oshima_pat_3	PEDIATRIC TALL WXS (Oshima et al., 2016; PNAS)	NF-KappaB signaling
PAX5 9p13.2 (del)	known_driver	private_primary	oshima_pat_3	PEDIATRIC TALL WXS (Oshima et al., 2016; PNAS)	Transcriptional misregulation in cancer
STAT5B 17q21.2 (amp)	cnv_in_interesting_gene	private_primary	oshima_pat_3	PEDIATRIC TALL WXS (Oshima et al., 2016; PNAS)	JAK/STAT signaling pathway
ABL1 9q34.12 (del)	known_driver	private_relapse	oshima_pat_30	PEDIATRIC TALL WXS (Oshima et al., 2016; PNAS)	Integrin signalling pathway
BAX 19q13.33 (del)	cnv_in_interesting_gene	shared	oshima_pat_30	PEDIATRIC TALL WXS (Oshima et al., 2016; PNAS)	Apoptosis signaling pathway
CBL 11q23.3 (del)	cnv_in_interesting_gene	private_relapse	oshima_pat_30	PEDIATRIC TALL WXS (Oshima et al., 2016; PNAS)	Ras Pathway
CCND3 6p21.1 (del)	cnv_in_interesting_gene	private_relapse	oshima_pat_30	PEDIATRIC TALL WXS (Oshima et al., 2016; PNAS)	Cell cycle
CDKN2A 9p21.1-2-3 (del)	known_driver	private_relapse	oshima_pat_30	PEDIATRIC TALL WXS (Oshima et al., 2016; PNAS)	Cell cycle
CDKN2B 9p21.1-2-3 (del)	known_driver	private_relapse	oshima_pat_30	PEDIATRIC TALL WXS (Oshima et al., 2016; PNAS)	Cell cycle
CIC 19q13.2 (del)	cnv_in_interesting_gene	private_relapse	oshima_pat_30	PEDIATRIC TALL WXS (Oshima et al., 2016; PNAS)	Transcription factor
CNOT3 19q13.42 (del)	cnv_in_interesting_gene	private_relapse	oshima_pat_30	PEDIATRIC TALL WXS (Oshima et al., 2016; PNAS)	RNA abundance
CTCF 16q22.1 (del)	cnv_in_interesting_gene	shared	oshima_pat_30	PEDIATRIC TALL WXS (Oshima et al., 2016; PNAS)	Chromatin other
DNM2 19p13.2 (del)	cnv_in_interesting_gene	private_relapse	oshima_pat_30	PEDIATRIC TALL WXS (Oshima et al., 2016; PNAS)	Notch signaling pathway
EHMT2 6p21.33 (del)	cnv_in_interesting_gene	shared	oshima_pat_30	PEDIATRIC TALL WXS (Oshima et al., 2016; PNAS)	Chromatin histone modifiers
KIF1B 1p36.22 (del)	cnv_in_interesting_gene	private_relapse	oshima_pat_30	PEDIATRIC TALL WXS (Oshima et al., 2016; PNAS)	PI3 kinase pathway
KMT2A 11q23.3 (del)	cnv_in_interesting_gene	private_relapse	oshima_pat_30	PEDIATRIC TALL WXS (Oshima et al., 2016; PNAS)	Chromatin histone modifiers
MLLT1 19p13.3 (del)	cnv_in_interesting_gene	private_relapse	oshima_pat_30	PEDIATRIC TALL WXS (Oshima et al., 2016; PNAS)	Transcriptional misregulation in cancer
MUM1 19p13.3 (del)	cnv_in_interesting_gene	private_relapse	oshima_pat_30	PEDIATRIC TALL WXS (Oshima et al., 2016; PNAS)	NF-KappaB signaling
NF1 17q11.2 (del)	cnv_in_interesting_gene	private_relapse	oshima_pat_30	PEDIATRIC TALL WXS (Oshima et al., 2016; PNAS)	Ras Pathway
PAX5 9p13.2 (del)	known_driver	private_relapse	oshima_pat_30	PEDIATRIC TALL WXS (Oshima et al., 2016; PNAS)	Transcriptional misregulation in cancer
PKN3 9q34.11 (del)	known_driver	private_relapse	oshima_pat_30	PEDIATRIC TALL WXS (Oshima et al., 2016; PNAS)	PI3 kinase pathway
RPL22 1p36.31 (del)	cnv_in_interesting_gene	private_relapse	oshima_pat_30	PEDIATRIC TALL WXS (Oshima et al., 2016; PNAS)	NF-KappaB signaling
RUNX1 21q22.12 (amp)	known_driver	private_relapse	oshima_pat_30	PEDIATRIC TALL WXS (Oshima et al., 2016; PNAS)	Transcription factor
SMARCA4 19p13.2 (del)	cnv_in_interesting_gene	private_relapse	oshima_pat_30	PEDIATRIC TALL WXS (Oshima et al., 2016; PNAS)	Wnt signaling pathway
SUZ12 17q11.2 (del)	cnv_in_interesting_gene	private_relapse	oshima_pat_30	PEDIATRIC TALL WXS (Oshima et al., 2016; PNAS)	Chromatin histone modifiers
TAL1 1p32.1-2-3 (del)	known_driver	private_relapse	oshima_pat_30	PEDIATRIC TALL WXS (Oshima et al., 2016; PNAS)	NF-KappaB signaling
TCF3 19p13.3 (del)	cnv_in_interesting_gene	private_relapse	oshima_pat_30	PEDIATRIC TALL WXS (Oshima et al., 2016; PNAS)	Wnt signaling pathway
U2AF1 21q22.3 (amp)	cnv_in_interesting_gene	private_relapse	oshima_pat_30	PEDIATRIC TALL WXS (Oshima et al., 2016; PNAS)	Splicing
ZBTB7A 19p13.3 (del)	cnv_in_interesting_gene	private_relapse	oshima_pat_30	PEDIATRIC TALL WXS (Oshima et al., 2016; PNAS)	p53 pathway
ZNF268 12q24.33 (amp)	cnv_in_interesting_gene	private_relapse	oshima_pat_30	PEDIATRIC TALL WXS (Oshima et al., 2016; PNAS)	other
BTG1 12q21.33 (del)	known_driver	private_primary	oshima_pat_33	PEDIATRIC TALL WXS (Oshima et al., 2016; PNAS)	Cell cycle
CASP8AP2 6q15. (del)	cnv_in_interesting_gene	private_primary	oshima_pat_33	PEDIATRIC TALL WXS (Oshima et al., 2016; PNAS)	Apoptosis signaling pathway
CDKN2A 9p21.3 (del)	known_driver	private_primary	oshima_pat_33	PEDIATRIC TALL WXS (Oshima et al., 2016; PNAS)	Cell cycle
CDKN2B 9p21.3 (del)	known_driver	private_primary	oshima_pat_33	PEDIATRIC TALL WXS (Oshima et al., 2016; PNAS)	Cell cycle
EED 11q14.2 (del)	cnv_in_interesting_gene	private_primary	oshima_pat_33	PEDIATRIC TALL WXS (Oshima et al., 2016; PNAS)	Chromatin histone modifiers
FAT3 11q14.3 (del)	cnv_in_interesting_gene	private_primary	oshima_pat_33	PEDIATRIC TALL WXS (Oshima et al., 2016; PNAS)	Wnt signaling pathway
PRDM1 6q21. (del)	cnv_in_interesting_gene	private_primary	oshima_pat_33	PEDIATRIC TALL WXS (Oshima et al., 2016; PNAS)	p53 pathway
RB1 13q14.2-3 (del)	known_driver	private_primary	oshima_pat_33	PEDIATRIC TALL WXS (Oshima et al., 2016; PNAS)	p53 pathway
RPL22 1p36.31 (del)	cnv_in_interesting_gene	shared	oshima_pat_33	PEDIATRIC TALL WXS (Oshima et al., 2016; PNAS)	NF-KappaB signaling
TAL1 1p32.3 (del)	known_driver	shared	oshima_pat_33	PEDIATRIC TALL WXS (Oshima et al., 2016; PNAS)	NF-KappaB signaling
ABCC3 17q21.33 (amp)	known_driver	private_relapse	oshima_pat_5	PEDIATRIC TALL WXS (Oshima et al., 2016; PNAS)	ATP-binding cassette (ABC) transporter superfamily
CDKN2A 9p21.3 (del)	known_driver	shared	oshima_pat_5	PEDIATRIC TALL WXS (Oshima et al., 2016; PNAS)	Cell cycle
CDKN2B 9p21.3 (del)	known_driver	shared	oshima_pat_5	PEDIATRIC TALL WXS (Oshima et al., 2016; PNAS)	Cell cycle
LMO2 11p13. (del)	known_driver	shared	oshima_pat_5	PEDIATRIC TALL WXS (Oshima et al., 2016; PNAS)	Regulation of hematopoietic stem cell differentiation
MPO 17q22. (amp)	known_driver	private_relapse	oshima_pat_5	PEDIATRIC TALL WXS (Oshima et al., 2016; PNAS)	NF-KappaB signaling
NCOR1 17p12.2 (del)	cnv_in_interesting_gene	private_relapse	oshima_pat_5	PEDIATRIC TALL WXS (Oshima et al., 2016; PNAS)	Chromatin histone modifiers
STAT5B 17q21.2 (amp)	cnv_in_interesting_gene	private_relapse	oshima_pat_5	PEDIATRIC TALL WXS (Oshima et al., 2016; PNAS)	JAK/STAT signaling pathway
TP53 17p13.1 (del)	known_driver	private_relapse	oshima_pat_5	PEDIATRIC TALL WXS (Oshima et al., 2016; PNAS)	p53 pathway
RPL22 1p36.31 (del)	cnv_in_interesting_gene	shared	oshima_pat_6	PEDIATRIC TALL WXS (Oshima et al., 2016; PNAS)	NF-KappaB signaling
CDKN1B 12p13.1-2-31 (del)	known_driver	shared	oshima_pat_9	PEDIATRIC TALL WXS (Oshima et al., 2016; PNAS)	Cell cycle
EED 11q14.2 (del)	cnv_in_interesting_gene	shared	oshima_pat_9	PEDIATRIC TALL WXS (Oshima et al., 2016; PNAS)	Chromatin histone modifiers
FAT3 11q14.3 (del)	cnv_in_interesting_gene	shared	oshima_pat_9	PEDIATRIC TALL WXS (Oshima et al., 2016; PNAS)	Wnt signaling pathway
MPO 17q22. (amp)	known_driver	private_relapse	oshima_pat_9	PEDIATRIC TALL WXS (Oshima et al., 2016; PNAS)	NF-KappaB signaling
Table S6.b – SV
ALTERATION	SUBSET	PATIENT	GENES	COHORT	AGE_RANGE	PATHWAY	PATHWAY_SOURCE
t(6;14)(p22;q32)	shared	PAT5	IGH-ID4	ADULT TALL AECC PROJECT	>40	Inhibitor of DNA binding	GeneCard
t(10;14)(q24;q11)	shared	PAT7	TRD-TLX1	ADULT TALL AECC PROJECT	21-39	Transcriptional misregulation in cancer	REACTOME
t(6;14)(p22;q32)	private_primary	PAT1	IGH-ID4	ADULT TALL AECC PROJECT	21-39	Inhibitor of DNA binding
t(5;14)(q35;q32)	private_primary	PAT1	BCL11B-TLX3	ADULT TALL AECC PROJECT	21-39	Transcriptional misregulation in cancer	REACTOME
t(7;10)(q34;q24)	private_primary	PAT10	TRB-TLX1	ADULT TALL AECC PROJECT	>40	Transcriptional misregulation in cancer	REACTOME
t(5;14)(q35;q32)	shared	PAT13	BCL11B-TLX3	ADULT TALL AECC PROJECT	21-39	Transcriptional misregulation in cancer	REACTOME
t(7;11)(q34;p15)	shared	PAT14	TRB-LMO1	ADULT TALL AECC PROJECT	>40	Regulation of hematopoietic stem cell differentiation	GeneCard
t(11;14)(p13;q11)	shared	PAT15	TRD-LMO2	ADULT TALL AECC PROJECT	21-39	Regulation of hematopoietic stem cell differentiation	GeneCard
t(8;14)(q24;q11)	private_primary	PAT16	TRA-MYC	ADULT TALL AECC PROJECT	21-39	Notch signaling pathway	GeneCard
t(5;14)(q35;q32)	private_primary	PAT17	BCL11B-TLX3	ADULT TALL AECC PROJECT	16-20	Transcriptional misregulation in cancer	REACTOME
dup(6)(p21.33;q23.3)	private_primary	PAT8	MYB	ADULT TALL AECC PROJECT	21-39	NF-kappaB Signaling	GeneCard
We have SV calls only for the adult cohort (ADULT TALL AECC PROJECT)

## Sheet:  Table S7
Table S7. Divergence Time Estimates
PATIENT	Days Pre-Diagnosis	Standard Error
PAT17	28.5201	21.1786
PAT13	89.1971	48.476
PAT2	88.1103	66.6486
PAT6	137.549	14.1478
PAT7	271.884	106.39
PAT16	427.111	121.822
PAT15	209.633	54.8262
PAT12	NA	0
PAT11	48.2593	30.9123
PAT1	27.2263	24.7155
PAT8	658.69	167.551
PAT18	11.578	10.3632
PAT9	60.7596	15.6186
PAT10	200.757	58.0324
PAT14	22.0176	19.9785
PAT19	20.9778	19.0921
